# Supplementary material for: Legitimacy challenges to the liberal world order: Evidence from United Nations speeches, 1970–2018
Source: Rev Int Organ. 2020 Oct 9;16(4):721–54. doi: 10.1007/s11558-020-09404-y (PMC7546938; doi:10.1007/s11558-020-09404-y)
Supplement: Supplementary file 2 — (CSV 19019 kb) [file 11558_2020_9404_MOESM2_ESM.csv]

Doc	GENERALIFIs	IMF	WORLDBANK	WTOGATT	INVESTMENTARBITRATION	INTERNATIONALCRIMINALCOURTAND	UNHUMANRIGHTSSYSTEM	Keys	Excerpt	Text	cnt	year
COL_1970	vr	0	cp	0	fp	0	0	arbitration , Bretton , World Bank	Security Council at times of extremely serious threats to peace , breaches of the peace or acts of aggression . This would not mean that the Council , as provided for in Article 53 , might not make use of the regional agreements if it should deem this more appropriate . 39 . In the second place , we recommend more active participation by the International Court of Justice in the work of peace . I…	Security Council at times of extremely serious threats to peace , breaches of the peace or acts of aggression . This would not mean that the Council , as provided for in Article 53 , might not make use of the regional agreements if it should deem this more appropriate . 39 . In the second place , we recommend more active participation by the International Court of Justice in the work of peace . I…	COL	1970
GHA_1970	0	0	na	vr	0	0	0	tariff , International Development Association , International Bank for Reconstruction	the developing countries , but the developed creditor countries must also bear some of the responsibility . Their policies towards imports from developing countries , the distribution of their aid as between grants and loans , the policies governing aid they make available , including their almost indiscriminate guarantee of export credits all have an effect on the debt servicing capacity of deve…	World Bank: The Pearson report, commissioned by the President of the International Bank for Reconstruction and Development, is a historic landmark pointing the way to developed and developing countries and the United Nations system alike, to essential tasks to be undertaken in the immediate decade as well as those ahead. The delegation of Ghana wishes to pay a special tribute to Mr. Lester Pearso…	GHA	1970
LKA_1970	0	vr	0	0	0	0	0	International Monetary Fund , special drawing rights	the share of the developing countries in the world export market was declining , a sign of the widening gap between the developed and the developing sections of the world . The international development strategy , if it is to be successful , requires a firm commitment on the part of each economically advanced country to adhere to the quantitative and temporal targets that are proposed for the net…	the share of the developing countries in the world export market was declining , a sign of the widening gap between the developed and the developing sections of the world . The international development strategy , if it is to be successful , requires a firm commitment on the part of each economically advanced country to adhere to the quantitative and temporal targets that are proposed for the net…	LKA	1970
SLE_1970	lo	lo	0	vr	0	0	0	tariff , International Monetary Fund , Development Bank	, although in the First United Nations Development Decade the exports from developing countries rose by more than six per cent , the effect of this growth is neutralized by the great expansion in the trade of the developed countries and the increased price of their manufactured products . These factors , coupled with the controlled decline in the prices of the products of developing countries , h…	, although in the First United Nations Development Decade the exports from developing countries rose by more than six per cent , the effect of this growth is neutralized by the great expansion in the trade of the developed countries and the increased price of their manufactured products . These factors , coupled with the controlled decline in the prices of the products of developing countries , h…	SLE	1970
THA_1970	0	0	0	vr	0	0	0	tariff	also be drawn to some other international trade problems facing poorer countries . What is really to be desired in this regard is that th * developed countries should not always take the ac / an tage of imposing damaging quotas or other discriminatory restrictions on the importation of products from developing countries . In other words , what is needed is a freer flow of trade without discrimina…	also be drawn to some other international trade problems facing poorer countries . What is really to be desired in this regard is that th * developed countries should not always take the ac / an tage of imposing damaging quotas or other discriminatory restrictions on the importation of products from developing countries . In other words , what is needed is a freer flow of trade without discrimina…	THA	1970
URY_1970	0	0	0	vr	fp	0	lo	Covenant on Economic , tariff , arbitration	a reality the principle of the self-determination of peoples in the purest and most authentic sense . 50 . What remains to be done to put an end to colonial-ism throughout the world is one task before the United Nations which cannot be delayed . It is a task which all States must support most decisively . 51 . During this first stage of its existence the United Nations has adopted the Universal D…	a reality the principle of the self-determination of peoples in the purest and most authentic sense . 50 . What remains to be done to put an end to colonial-ism throughout the world is one task before the United Nations which cannot be delayed . It is a task which all States must support most decisively . 51 . During this first stage of its existence the United Nations has adopted the Universal D…	URY	1970
USA_1970	lo	0	lo	vr	0	0	0	World Bank , International Development Association , development banks , tariff	[ A 17982 , para . 16 ] and intends to participate fully in this common enterprise . 42 . I wish to leave no doubt of the serious commitment of the United States to the Second Development Decade . President Nixon , in a series of policy decisions and especially in his recent announcement on the new focus of United States economic assistance , has made clear our intention : ( a ) To reverse the do…	[ A 17982 , para . 16 ] and intends to participate fully in this common enterprise . 42 . I wish to leave no doubt of the serious commitment of the United States to the Second Development Decade . President Nixon , in a series of policy decisions and especially in his recent announcement on the new focus of United States economic assistance , has made clear our intention : ( a ) To reverse the do…	USA	1970
ZMB_1970	0	0	0	vc	0	0	0	tariff , Agreement on Tariffs , Tariffs	. 101 . The failure of many international initiatives , including the First United Nations Development Decade , to achieve the goals of economic development is a matter of great concern to my delegation . As we prepare to launch the Second United Nations Development Decade , we should do well to ensure that we avoid the pitfalls of the first . 102 . One of the obstacles to economic prosperity in …	. 101 . The failure of many international initiatives , including the First United Nations Development Decade , to achieve the goals of economic development is a matter of great concern to my delegation . As we prepare to launch the Second United Nations Development Decade , we should do well to ensure that we avoid the pitfalls of the first . 102 . One of the obstacles to economic prosperity in …	ZMB	1970
CHL_1971	0	0	0	na	vr	0	0	arbitration , tariff	relations and ties with the sister Republics of Latin America . The recent visit of President Allende to Ecuador , Colombia and Peru , and the wide consensus reached with those countries , and set forth in constructive joint declarations , as well as the support and impetus which we have impressed on the Andean Subregional Integration Agreement within the framework of the Latin American Free Trad…	relations and ties with the sister Republics of Latin America . The recent visit of President Allende to Ecuador , Colombia and Peru , and the wide consensus reached with those countries , and set forth in constructive joint declarations , as well as the support and impetus which we have impressed on the Andean Subregional Integration Agreement within the framework of the Latin American Free Trad…	CHL	1971
COG_1971	vc	0	0	0	0	0	0	international economic order	continually threatens our still fragile independence in a desperate desire to reconquer the positions which it knows it has lost . Coups d'etat , attempted coups d'etat , blackmail , maneuvers to perpetuate socio-political differences between the African States in order to better divide them , to dominate them , to daunt their fighting spirit in order to exploit them-these are some of the harsh a…	The first United Nations Development Decade which ended in failure has shown that the international economic order , suffers from a lack which is more fundamental than the simple shortage of capital and skilled labor which affects the poor countries . We can affirm that , far from favoring the process of development in the poor countries , the attitude of the rich nations simply hampers it , prec…	COG	1971
COL_1971	vr	vr	0	0	0	0	0	Bretton , International Monetary Fund , structural reforms	readjustment due to imbalances in their balance of payments ; but , paradoxically , this phenomenon now seems to be affecting the richer countries . We feel we are in good company although we face greater limitations because the crisis in the world monetary market affects us so vitally . 192 . This crisis is characterized by the unequal distribution of gold reserves and the impossibility of maint…	IMF: Consultative machinery in the international economic field that seems to be deteriorating to the great prejudice of the multilateral approach on which the 1944 Articles of Agreement on the International Monetary Fund rested must be re-established	COL	1971
ECU_1971	0	0	0	vr	0	0	0	tariffs	East Pakistan which are a violation of the sacred nature of human life for political reasons and show contempt for the condition and the very dignity of the human species . 147 . My Government has been especially concerned about the measures recently applied throughout the world concerning monetary , financial and commercial questions . They are in open opposition to the concrete agreements reach…	East Pakistan which are a violation of the sacred nature of human life for political reasons and show contempt for the condition and the very dignity of the human species . 147 . My Government has been especially concerned about the measures recently applied throughout the world concerning monetary , financial and commercial questions . They are in open opposition to the concrete agreements reach…	ECU	1971
GAB_1971	0	0	0	vc	0	0	0	tariff	to great hopes . 31 . Then the years passed . In the opinion of most of the countries concerned , the First Development Decade failed to attain the objectives which it had established . The measures envisaged in the field of international trade , which were to bring to those countries producing raw materials supplementary income , were not fully implemented . These countries , which expected a su…	to great hopes . 31 . Then the years passed . In the opinion of most of the countries concerned , the First Development Decade failed to attain the objectives which it had established . The measures envisaged in the field of international trade , which were to bring to those countries producing raw materials supplementary income , were not fully implemented . These countries , which expected a su…	GAB	1971
GHA_1971	0	0	na	vc	0	0	0	World Bank , tariffs , tariff	debts have been incurred principally as a result of developing countries being compelled , by their anxiety to generate economic development , to raise financial assistance on very hard terms and conditions . These hard terms in most cases have had no relationship to the ability of the projects for which assistance was given to amortize themselves within the agreed period of repayment . 121 . It …	In the face of an unfair international economic system , developing countries have in most cases had to resort to a number of measures to correct the constraint's on their development created by balance-of-payment difficulties	GHA	1971
GTM_1971	0	0	0	vr	0	0	0	tariffs	decidedly negative effects on our development . It is our hope that the third session of the United Nations Conference on Trade and Development , which is to be held in 1972 in Santiago de Chile , will take important decisions to eradicate these harmful practices and to alleviate the misery rampant throughout the world , as well as to reduce the enormous economic and social differences separating…	decidedly negative effects on our development . It is our hope that the third session of the United Nations Conference on Trade and Development , which is to be held in 1972 in Santiago de Chile , will take important decisions to eradicate these harmful practices and to alleviate the misery rampant throughout the world , as well as to reduce the enormous economic and social differences separating…	GTM	1971
GUY_1971	vr	0	0	0	fp	0	na	Covenant on Economic , international financial institutions , arbitration	. Thus it is hypocritical in conditions of chronic unemployment resulting from underdevelopment to give assurances of the right to work ; it is provocative in those circumstances to talk of the right to leisure . Yet , until more equitable economic arrangements can be established between the developed and the developing world , this distinction will remain between sentiment and reality , between …	General IFIs: Not merely was that assurance not forthcoming , but the months between the twenty-fifth and twenty-sixth sessions have demonstrated that , whatever may be the restraint shown by the Governments of some of the developed countries in relation to the implementation of such policies , multinational corporations and even international financial institutions are as yet unready to concede …	GUY	1971
IDN_1971	0	vr	0	vr	0	0	0	International Monetary Fund , tariff	forth in the International Development Strategy . The developing countries must be compensated for any loss in the real value of their monetary reserves . Also , a new international monetary system must be evolved which would provide additional development financing to developing countries and which would be geared to a more dynamic concept of world trade , based on a new international division o…	forth in the International Development Strategy . The developing countries must be compensated for any loss in the real value of their monetary reserves . Also , a new international monetary system must be evolved which would provide additional development financing to developing countries and which would be geared to a more dynamic concept of world trade , based on a new international division o…	IDN	1971
IND_1971	0	vc	vc	vc	0	0	0	Agreement on Tariffs , Tariffs , International Monetary Fund , International Bank for Reconstruction	and that , on the one hand , the developing countries will present a united front on their basic needs and , on the other hand , that the developed countries will fulfill to the utmost the obligations they have accepted . 93 . The world today is facing a major economic crisis comparable to the one that arose when sterling went off the gold standard and new trade barriers began to disrupt world tr…	and that , on the one hand , the developing countries will present a united front on their basic needs and , on the other hand , that the developed countries will fulfill to the utmost the obligations they have accepted . 93 . The world today is facing a major economic crisis comparable to the one that arose when sterling went off the gold standard and new trade barriers began to disrupt world tr…	IND	1971
IRN_1971	0	0	0	vr	0	0	0	tariffs	United Nations Development Decade , taken as a whole , had been a failure . Today we are particularly concerned with an emerging protectionist trend in certain developed countries , a trend which threatens to undo even the little progress achieved in the past few years . Such protectionist attitudes will undermine the very goals for which so many countries have labored . We , in developing countr…	United Nations Development Decade , taken as a whole , had been a failure . Today we are particularly concerned with an emerging protectionist trend in certain developed countries , a trend which threatens to undo even the little progress achieved in the past few years . Such protectionist attitudes will undermine the very goals for which so many countries have labored . We , in developing countr…	IRN	1971
MDG_1971	0	0	0	vr	0	0	0	GATT	for example-of property and management within limits to be determined should be envisaged and described in detail ; and the bulk of the resulting profits should remain in the country concerned . On the other hand , the Governments concerned should offer guarantees for the security of capital and should promote the establishment of national savings and be more active in bringing about regional co-…	for example-of property and management within limits to be determined should be envisaged and described in detail ; and the bulk of the resulting profits should remain in the country concerned . On the other hand , the Governments concerned should offer guarantees for the security of capital and should promote the establishment of national savings and be more active in bringing about regional co-…	MDG	1971
MEX_1971	0	0	0	vc	0	0	0	tariff	the developing nations now represents a political force in the formulation of new strategies . We know that the millions who make up the bulk of mankind are behind the principles set forth in the Latin American Consensus of Vina del Mar , the Charter of Tequendama , the Charter of Algiers , and General Assembly resolution 2626 ( XXV ) . 40 . The liberalization of world trade took years of arduous…	the developing nations now represents a political force in the formulation of new strategies . We know that the millions who make up the bulk of mankind are behind the principles set forth in the Latin American Consensus of Vina del Mar , the Charter of Tequendama , the Charter of Algiers , and General Assembly resolution 2626 ( XXV ) . 40 . The liberalization of world trade took years of arduous…	MEX	1971
MLT_1971	0	0	0	vr	0	0	0	tariffs	world community to achieve unprecedented results . 80 . The time is short , far shorter than seems to be commonly believed , and certain protectionist trends which we have unhappily discerned in recent times will not contribute towards the success of the co-operative effort in development which the world's underprivileged majority simply must have within their grasp before the decade is out . We …	world community to achieve unprecedented results . 80 . The time is short , far shorter than seems to be commonly believed , and certain protectionist trends which we have unhappily discerned in recent times will not contribute towards the success of the co-operative effort in development which the world's underprivileged majority simply must have within their grasp before the decade is out . We …	MLT	1971
PHL_1971	vc	na	na	vc	0	0	0	World Bank , World Bank's , International Monetary Fund , tariffs , Tariffs , international economic order	the international trade and monetary crisis , which is still unresolved , threatens to undermine that Strategy and casts a pall of uncertainty over the prospect of attending the goals of the Development Decade itself . 90 . By far the most deplorable aspect of this crisis is the plight of the developing countries . Innocent bystanders , with no role either in precipitating me crisis or in its sol…	In other words , the promotion of economic diversification , of a fair and rational international division of labor , and of the progressive industrialization of the developing countries , goals which are accepted in principle in the United Nations , are in fact being impeded if not actually negated in practice . 98 . Nor is the sombre situation limited to manufactures . The Director-General of t…	PHL	1971
SEN_1971	0	0	0	vc	0	0	0	tariff	over their natural resources , which , for some , are their fishing resources . It becomes obvious that such countries are directly concerned with questions involving the conservation of its marine resources , the definition of the limits of the continental shelf , the territorial sea and adjacent zones . One cannot forget this if one wishes to promote a legislation on the law of the sea which is…	over their natural resources , which , for some , are their fishing resources . It becomes obvious that such countries are directly concerned with questions involving the conservation of its marine resources , the definition of the limits of the continental shelf , the territorial sea and adjacent zones . One cannot forget this if one wishes to promote a legislation on the law of the sea which is…	SEN	1971
TTO_1971	lo	0	cp	vr	0	0	0	World Bank , tariffs , tariff , Development Bank	promote global development policies to ensure that countries like Trinidad and Tobago generate growth from within their own economies . The Government of Trinidad and Tobago considers that such growth must also involve economic diversification , an equitable distribution of income , and a reduction in the levels of unemployment , underemployment and unemployability . Of particular relevance to th…	General IFIs: Trinidad and Tobago has always considered that regional economic integration is a first essential step towards greater international economic co-operation . The formation of the Caribbean Free Trade Association [ CARIFTA ] has been that first step in implementing such a regional approach to development in the Caribbean area . The member Governments of CARIFTA are studying the feasib…	TTO	1971
URY_1971	vc	na	0	0	0	0	0	Bretton , International Monetary Fund	indeed , a real blow to them and has obstructed their economic development and the economic development of certain regions of the world , such as Latin America , 123 . In the monetary area , we are also going through a period of acute crisis . We have noted the upsets and friction produced by a monetary system which is out of step with present-day realities . We can affirm that the decade of the …	indeed , a real blow to them and has obstructed their economic development and the economic development of certain regions of the world , such as Latin America , 123 . In the monetary area , we are also going through a period of acute crisis . We have noted the upsets and friction produced by a monetary system which is out of step with present-day realities . We can affirm that the decade of the …	URY	1971
BDI_1972	vc	vr	0	vr	fp	0	0	Arbitration , Bretton , special drawing rights	to lead to dire " results for which Rwanda will be fully responsible . 59 . The obligation upon the Government of Kigali to renounce for ever its interference in the events and situations occurring in Burundi , on the strange pretext of universalizing Hutu militancy in a sovereign State , is necessary also in the case of the refugees . 60 . Our Government has complied with the letter and the spir…	General IFIs: Important events which have occurred recently have revealed the fragility , the disadvantages and the disappointments inherent in the international situation within the field of economic development . 65 . The monetary crisis which broke out in August 1971 and its consequences have revealed clearly the need for a revision of the international monetary system . Developing countries ,…	BDI	1972
BFA_1972	0	vc	0	vc	0	0	0	Agreement on Tariffs , Tariffs , GATT , special drawing rights	is thus less likely to assist their efforts towards economic and social development . The third session at Santiago has indeed showed that in trade matters the intention was to reject out of hand the requests of the developing countries for a total liberation of exchanges in their favor , for a share in the market for commodities competing with those of the developed countries and for a price pol…	The developed countries preferred to refer all these matters to the trade negotiations to be held in 1973 within the framework of the General Agreement on Tariffs and Trade [ GATT ] , whereas the experience of the Kennedy Round has clearly shown that at that level the main action consists of mutual concessions between the wealthy countries to the detriment of the interests of the third world... t…	BFA	1972
CAF_1972	0	0	vr	0	0	0	0	World Bank	is obvious to all , for the linking of Mombasa in the east and Lagos in the west of the African continent . Surely this project deserves the unreserved support of the international community . 209 . On the other hand , it is with great pain that we are reluctantly forced once again to complain from this rostrum of the fact that the railroad project for the linking of the Central African Republic …	is obvious to all , for the linking of Mombasa in the east and Lagos in the west of the African continent . Surely this project deserves the unreserved support of the international community . 209 . On the other hand , it is with great pain that we are reluctantly forced once again to complain from this rostrum of the fact that the railroad project for the linking of the Central African Republic …	CAF	1972
CHL_1972	vc	na	vc	0	0	0	0	International Monetary Fund , International Bank for Reconstruction , World Bank , Development Bank	the appropriate measures to deal with the actions of the multinational businesses of which developing countries are the victims , and of which my country has been the principal victim without the international community having done anything so far to prevent such odious aggressive maneuvers . For its part my Government , in all international forums , will bring to the attention of the world , and…	the appropriate measures to deal with the actions of the multinational businesses of which developing countries are the victims , and of which my country has been the principal victim without the international community having done anything so far to prevent such odious aggressive maneuvers . For its part my Government , in all international forums , will bring to the attention of the world , and…	CHL	1972
CHN_1972	0	0	0	vr	0	0	0	tariff	its Security Council have done much work thanks to the joint efforts made by the overwhelming majority of the Member States . What merits special mention is that the Security Council held special meetings in Africa on African questions . This was an unprecedented action taken at the demand of many African countries . The meetings adopted a number of useful resolutions on some African questions . …	its Security Council have done much work thanks to the joint efforts made by the overwhelming majority of the Member States . What merits special mention is that the Security Council held special meetings in Africa on African questions . This was an unprecedented action taken at the demand of many African countries . The meetings adopted a number of useful resolutions on some African questions . …	CHN	1972
CMR_1972	vc	0	0	cp	0	0	0	Agreement on Tariffs , Tariffs , GATT , tariff , Bretton	It is also true that these problems can only be solved over the long term . We must also deplore the lack of cohesiveness in the group of under-developed countries and the lack of any strategy . The fact remains , however , that the essence of the unsolved problems will be taken up at subsequent conferences , for which thorough preparation must be made , taking into account the experience we have…	General IFIs: The outmoded Bretton Woods monetary system has been so severely criticized that my delegation will not dwell on the process of collapse which has afflicted it since its creation . 100 . With the collapse of this system , new solutions must be found , but with the co-operation of all those who are affected by this monetary system during great crises; WTO/GATT: For its part , Cameroon…	CMR	1972
COD_1972	0	vc	0	0	0	0	0	International Monetary Fund	altered since the end of the last World War . One cannot , without contradicting history , rely upon the economic prosperity of a few States to build up a system of payments which would encompass all nations . The international monetary system must not any longer be directly tied to the monetary systems of a few States , no matter what their economic power . Therefore we are aware of the fact tha…	For this the International Monetary Fund will have to be profoundly altered in its structure and its statutes , so that sooner or later the management of that body will be organized so as to enable it to play the role of a central bank on the national level...As long as there is no reform of the structures of the whole international economic system, we are convinced, fluctuations will continue to…	COD	1972
GIN_1972	0	0	0	vc	0	0	0	tariff	of this , despite the concerted efforts made by the countries of Africa , Asia and Latin America . It will be recalled that the Group of 77 developing countries , in adopting the Charter of Algiers and the Lima Declaration , not only defined the primary goals to be achieved by UNCTAD , but also contemplated measures to reconcile the interests of the peoples of the developing countries with those …	of this , despite the concerted efforts made by the countries of Africa , Asia and Latin America . It will be recalled that the Group of 77 developing countries , in adopting the Charter of Algiers and the Lima Declaration , not only defined the primary goals to be achieved by UNCTAD , but also contemplated measures to reconcile the interests of the peoples of the developing countries with those …	GIN	1972
GTM_1972	0	0	0	vr	0	0	0	tariff	on the product in question , the nature and availability of natural resources and , in general , the degree of socio-economic development of the country . 18 . One of the major obstacles we are confronting in the path towards development is the unjust , arbitrary and artificial payment of our labor in the international markets . To be able to move ahead it is necessary that there be established s…	on the product in question , the nature and availability of natural resources and , in general , the degree of socio-economic development of the country . 18 . One of the major obstacles we are confronting in the path towards development is the unjust , arbitrary and artificial payment of our labor in the international markets . To be able to move ahead it is necessary that there be established s…	GTM	1972
GUY_1972	0	0	0	vr	0	0	0	Agreement on Tariffs , Tariffs	processes must be taken into account . " 13 But these very truths , so candidly acknowledged at Stockholm , had a few weeks earlier failed to produce commitments at Santiago . 123 . What is needed is prompt , translation of such acknowledgments into tangible commitments and early fulfillment of these commitments and of obligations that already exist under the International Development Strategy . …	processes must be taken into account . " 13 But these very truths , so candidly acknowledged at Stockholm , had a few weeks earlier failed to produce commitments at Santiago . 123 . What is needed is prompt , translation of such acknowledgments into tangible commitments and early fulfillment of these commitments and of obligations that already exist under the International Development Strategy . …	GUY	1972
IDN_1972	0	0	na	vr	0	0	0	World Bank , Agreement on Tariffs , Tariffs , tariff	countries as a result of debt servicing , capital repatriation and profit transfer . 94 . It is unfortunate that the third session of UNCTAD ended with only inconclusive results and failed to contribute concretely to the solution of the fundamental problems confronting the developing countries . 95 . These developments are running counter to the commitments jointly undertaken by all nations under…	Of equal importance are the 1972 multilateral trade negotiations , which must not be conducted along the traditional lines of negotiations within the framework of the General Agreement on Tariffs and Trade but should comprise all aspects which are identified as barriers to trade . Special ground rules , modalities and techniques for the participation of developing countries should be worked out t…	IDN	1972
JAM_1972	0	vc	0	0	0	0	vc	human rights council , special drawing rights , Special drawing rights	function are devoted to policies that are often in conflict with every thrust of central development planning . With respect , I suggest that this is a situation that is as illogical as it is unacceptable 54 . Equally , in dealing with a development strategy , it is vital that the people who must plan should be kept free of the distraction of other problems , however important . I would suggest ,…	IMF: we will propose that the entire basis on which special drawing rights are handled should be revised . Special drawing rights should be a key element in the whole process by which capital for development purposes is transferred from the metropolitan to the developing countries . 58 . Equally , I wish to draw attention to the rules that govern the availability of soft loans , through the inter…	JAM	1972
LKA_1972	0	vr	na	0	fp	0	0	expropriation , World Bank , International Monetary Fund , special drawing rights	spirit of partisanship to make political capital of acts of terrorism , we must examine , and strive to extirpate , the causes of terrorism and the situations which drive men to such acts . The causes are despair and frustration - despair at ever getting justice from the Organization chiefly responsible for the injustice . Despair of this type is no different from lunacy and finds expression eith…	IMF: The third session of UNCTAD also failed to achieve any real progress in regard to the proposal for establishing a link between special drawing rights and aid for development or in regard to the acceptance of the principle that the major share of the next issue of special drawing rights should go to the developing countries. Once again, the United Kingdom's more progressive attitude helped to…	LKA	1972
MLI_1972	0	0	0	vr	0	0	0	Agreement on Tariffs , Tariffs , GATT	sums absorbed by arsenals can be released and devoted to the economic , social and cultural progress of man . It is the welfare and stability of the world which are at stake . 46 . The democratization of international relations affects the future of the world as a whole . It applies both to the political as well as to the economic areas . In the particular case of trade , it may well open the way…	Unfortunately, neither the discussions in the General Agreement on Tariffs and Trade [GATT], nor in the first and second sessions of the United Nations Conference on Trade and Development [UNCTAD], held in Geneva and New Delhi respectively, have led to any concrete measures to improve relations between the industrialized Powers and the developing countries... The net earnings of international tra…	MLI	1972
PER_1972	0	na	na	vr	0	0	0	International Monetary Fund , Agreement on Tariffs , Tariffs , World Bank	and other unfavorable developments in their terms of trade as well as the burden of foreign debts . 166 . The need to ensure the participation of the developing countries at the decision-making level in monetary and trade questions of vital importance to the international community was the purpose of the initiative strongly urged by Peru in the Group of 77 developing countries concerning the crea…	and other unfavorable developments in their terms of trade as well as the burden of foreign debts . 166 . The need to ensure the participation of the developing countries at the decision-making level in monetary and trade questions of vital importance to the international community was the purpose of the initiative strongly urged by Peru in the Group of 77 developing countries concerning the crea…	PER	1972
RWA_1972	0	vr	0	0	0	0	0	special drawing rights	reason to be hostile to such an arrangement , in as much as the quantity of the products involved is very limited . 33 . With respect to the fundamental problem of the actual financing of development , the delegation of Rwanda would like to reaffirm the position that it defended in the course of the third session of the United Nations Conference on Trade and Development [ UNCTAD ] , which was jus…	First , a special allocation of special drawing rights should be urgently granted to those countries which , as a result of the devaluation of the dollar , have suffered considerable losses in their export receipts	RWA	1972
SDN_1972	vc	0	0	0	0	0	0	international economic order	the world is an international responsibility as well as a national one . The very philosophy underlying the provisions of the International Development Strategy for the Second United Nations Development Decade [ resolution 2626 ( XXV ) ] stems from the awareness that the international community has a global responsibility for the solution of social and economic problems . 116 . Our economic and s…	The present international economic order may not be capable of accommodating the needs and expectations of the developing world , whether because of the wasteful distortion of priorities , the widening gap between the national interests of the affluent and those of the have-nots , or the absence of generally accepted norms .	SDN	1972
SEN_1972	0	vr	0	0	0	0	0	special drawing rights	agreement can be achieved on improving the terms of development financing , extrication from over-indebtedness and the rules to be established to reduce the harm suffered by the developing countries as a result of the international monetary crisis . The major preoccupation of the Group of 77 developing countries with finding a solution to the tragic commodity crisis through the regulation of prod…	agreement can be achieved on improving the terms of development financing , extrication from over-indebtedness and the rules to be established to reduce the harm suffered by the developing countries as a result of the international monetary crisis . The major preoccupation of the Group of 77 developing countries with finding a solution to the tragic commodity crisis through the regulation of prod…	SEN	1972
SLV_1972	0	0	0	vr	0	0	0	tariff	is what happened , for example , with the famous 1 per cent transfer of the gross national product of the industrialized countries . Tilings have their time and their reason , and postponements make inadequate that which was calculated for circumstances which have since been superseded . 115 . Some Latin American politicians , intellectuals and technicians have sponsored and disseminated a scheme…	is what happened , for example , with the famous 1 per cent transfer of the gross national product of the industrialized countries . Tilings have their time and their reason , and postponements make inadequate that which was calculated for circumstances which have since been superseded . 115 . Some Latin American politicians , intellectuals and technicians have sponsored and disseminated a scheme…	SLV	1972
AFG_1973	vc	0	0	0	0	0	0	international economic order	the failure of the first United Nations Development Decade and the unsatisfactory application of the recommendations adopted at the third session of the United Nations Conference on Trade and Development [ UNCTAD ] , together with the disappointing results of the years that have elapsed since the coming into force of the Second United Nations Development Decade , means that the International Deve…	the failure of the first United Nations Development Decade and the unsatisfactory application of the recommendations adopted at the third session of the United Nations Conference on Trade and Development [ UNCTAD ] , together with the disappointing results of the years that have elapsed since the coming into force of the Second United Nations Development Decade , means that the International Deve…	AFG	1973
BDI_1973	0	0	vc	0	0	0	0	World Bank	countries can underpin the efforts of developing countries in dignity and reciprocity by a system permitting all parties to participate equally in the harmonious development of the world economy , and , in particular , the economy of the third world , so that everyone will be able to enjoy fully the fruits of his fairly remunerated efforts . 200 . My delegation considers that , in order to accele…	the United Nations should direct the policy of international financing organs towards respect for the strategy which it has outlined . The World Bank and its group of institutions should adopt a more flexible approach to the plans presented by the poor countries , particularly the least advanced . 201 . But unfortunately we have had to witness political criteria affecting the financing of third-w…	BDI	1973
BFA_1973	vr	vr	vr	vr	0	0	0	special drawing rights , international financial institutions , International Bank for Reconstruction , International Development Association , GATT , International Monetary Fund , development banks , International Finance Corporation	Organisation for Economic Co-operation and Development . In percentages of the gross national product of members of that Committee , the total flow of resources fell from 0.82 per cent in 1971 to 0.77 per cent in 1972 . If account is taken of the increase in prices and shifts in parities , the real value of public assistance for development will have decreased by 15 per cent between 1961 and 1971…	General: In our opinion , all donor countries can and should commit themselves to untying by 1975 the sums provided by public aid and by contributions to international financial institutions; General, World Bank & IMF: It is to be hoped that the easing of conditions for providing capital will be accompanied by a substantial increase in the resources destined for those countries , both bilateral a…	BFA	1973
BRA_1973	vr	0	0	vr	0	0	0	Agreement on Tariffs , Tariffs , GATT , Bretton	harmonization of existing diverse interests basic factors conditioning the global security process . The prevailing political situation and the series of bold initiatives which are being taken at the major conceptual and operative levels encourage us to believe that the embryonic awareness of joint responsibility for the settlement of important international economic and financial questions will …	General: I believe that , on another level , the same can be said for the crisis that assails the international monetary system and the need to reform it . It would be impossible and futile to conceive of this reform , which is so urgent , without taking into full account the claims of the developing countries , without seeing to it that their needs are met and without affording them solutions fo…	BRA	1973
DZA_1973	vc	0	0	0	0	0	0	Algiers Conference , international economic order	, ambitions and greed aroused both by the strategic advantages and the economic potential of the region . The energy crisis which threatens the industrialized countries has put the Middle East crisis in a new light and perfectly explains the role that appears to be given to Israel and the unfailing support which it receives from the United States of America and certain Western countries . 130 . A…	The international economic order continues to function to the detriment of the poorer countries , and all attempts to reverse that disastrous trend have produced no satisfactory results	DZA	1973
ECU_1973	0	0	0	vc	0	0	0	GATT	observations in that document are positive and realistic and in keeping with the needs of the region and thus were endorsed by the Economic and Social Council in its resolution 1817 ( LV ) . Let us now avoid any weak or ambiguous measures . The present moments are difficult enough : there is still lack of food ; there is still disease and poverty ; the international monetary crisis still produces…	The present moments are difficult enough : there is still lack of food ; there is still disease and poverty ; the international monetary crisis still produces negative results , particularly in the developing nations ; and all this on the very eve of the multilateral trade negotiations to be held within the framework of GATT and whose bases and conditions are not precisely those that are most in …	ECU	1973
GTM_1973	0	0	0	vr	0	0	0	Agreement on Tariffs , Tariffs	within their competence , have done praiseworthy work on the development of the less advanced nations , and yet bureaucratic and administrative problems hinder implementation of the United Nations Development Programme in some regions . In this connexion , it is suggested that international co-operation should make better use of available resources , since the balance-sheet of the first two years…	within their competence , have done praiseworthy work on the development of the less advanced nations , and yet bureaucratic and administrative problems hinder implementation of the United Nations Development Programme in some regions . In this connexion , it is suggested that international co-operation should make better use of available resources , since the balance-sheet of the first two years…	GTM	1973
HTI_1973	na	vc	vc	na	0	0	0	international financial institutions , International Bank for Reconstruction , Development Bank , tariff , World Bank , International Monetary Fund	this context that the Government of His Excellency Mr . Jean-Claude Duvalier , President for Life of the Republic of Haiti , is taking numerous initiatives on the international level and constantly enlarging its activities on the national front to break out of the state of underdevelopment and provide the best possible conditions for the people of Haiti to flourish . 290 . In the course of a meet…	IMF & World Bank: As long as the United Nations and international financing organizations such as the World Bank and the International Monetary Fund cannot make these means available to the nations of the third world , they have not yet accomplished their mission	HTI	1973
IDN_1973	0	vr	0	vr	0	0	0	Agreement on Tariffs , Tariffs , International Monetary Fund's , special drawing rights	practical significance of two important and interrelated negotiations , namely , the multilateral trade negotiations and the negotiations on international monetary reform . The results of these two negotiations should , in our view , be assessed on the basis of their respective contributions to the building of a better and more equal pattern of international distribution of wealth and to the acce…	IMF: The new international monetary system , to be negotiated on the basis of the work of the International Monetary Fund's Committee on Reform of the International Monetary System and Related Issues, not only should make possible an expansion of international trade and the smooth operation of international payment settlements , but should also facilitate the development process in the developing…	IDN	1973
IND_1973	cp	vr	0	vr	0	0	0	Algiers Conference , special drawing rights , tariffs	German States , as Members of this Organization , could indeed make a significant contribution to world peace and development . 134 . The admission of these States marks an important step in achieving the goal of universality of membership of the United Nations . This makes it all the more regrettable that Bangladesh , a sovereign State recognized by over 100 Members of the United Nations and wit…	IMF: The system should guarantee the stability of international trade flows and conditions of financing ; it has to recognize the specific situation and needs of the developing countries for preferential treatment . 171 . The growth of world trade and the rightful share of the developing countries in it will be facilitated by the establishment of special drawing rights as the principal reserve as…	IND	1973
JAM_1973	0	vr	vr	0	0	0	0	special drawing rights , International Monetary Fund , World Bank	decision-making by the developing countries , in particular , by ensuring the adequate representation of such countries in the appropriate bodies . 58 . Reform must also mean the more effective introduction of the concept of development into the international monetary system . The urgent requirement of the immediate post-war period was the establishment of a system of controls and a code of behav…	IMF & World Bank: Reform must include the association of the reserve assets , the special drawing rights , with a system allowing a greater flow of resources between developed and developing countries . We ask that further thought be given to proposals advanced by us and others at the recent joint annual meeting of the International Monetary Fund and the World Bank in Nairobi to evolve a hew type…	JAM	1973
LKA_1973	0	vr	0	na	fp	0	0	tariff , special drawing rights , expropriation	commissions which are equipped with both the means and the authority to promote regional cooperation . 162 . The results achieved during the First United Nations Development Decade were disappointing and dismal . The Strategy for the second Decade contains certain priorities , incorporated in paragraphs ( 24 ) , ( 25 ) and ( 26 ) , which constitute the essence of collective economic security , na…	IMF: This is sufficient justification for the developing countries ' proposal , in regard to the reform of the international monetary system , that there should be a definite link established between special drawing rights and development aid . The proposal that in the next issue of special drawing rights the developing nations should have a greater share is only the other side of the same coin .…	LKA	1973
MEX_1973	0	vr	0	cp	0	0	0	Agreement on Tariffs , Tariffs , GATT , International Monetary Fund , IMF	, the reduction of food supplies has increased the demand and , therefore , caused a general rise in the cost of the majority of food products , They have also suffered very adversely from speculation and financial crises which have also aggravated the situation . 39 . In the last few years the Mexican Government has stressed its foreign trade , seeking to promote and diversify our international …	, the reduction of food supplies has increased the demand and , therefore , caused a general rise in the cost of the majority of food products , They have also suffered very adversely from speculation and financial crises which have also aggravated the situation . 39 . In the last few years the Mexican Government has stressed its foreign trade , seeking to promote and diversify our international …	MEX	1973
MLI_1973	vc	0	0	vc	0	0	0	tariff , Bretton , Agreement on Tariffs , Tariffs	is far from having attained the 6 per cent target . The report of the Secretary-General on the world economic situation during the year 1972 , ' 1 furthermore , points out that while the economic growth rate generally rose in the developed countries , the situation in most developing countries is reflected in a growth rate slightly lower than during the 1960s . 137 . The reasons for such a declin…	WTO/GATT: We very much doubt that the negotiations taking place in Tokyo within the framework of the General Agreement on Tariffs and Trade will lead to the establishment of a new integrated economic order . We rather fear that they will lead to an accentuation of the division of the world into two antagonistic poles : one in constant growth , the other withering away under the requirements of th…	MLI	1973
MRT_1973	0	vr	0	vr	0	0	0	Agreement on Tariffs , Tariffs , International Monetary Fund	developed countries alone . 41 . If at the outset only the interests of the Western countries were involved , in our times we must recognize the fact that this system extends to the economic interests of the developed countries of the East . It is a system within the framework of which the dependence of the developing countries is an essential factor in the future growth of the wealthy advanced c…	developed countries alone . 41 . If at the outset only the interests of the Western countries were involved , in our times we must recognize the fact that this system extends to the economic interests of the developed countries of the East . It is a system within the framework of which the dependence of the developing countries is an essential factor in the future growth of the wealthy advanced c…	MRT	1973
NER_1973	0	vr	0	0	0	0	0	special drawing rights	Santiago , Chile , two years have elapsed and we are still very far from the 1 per cent of the gross national product of the industrialized countries which was considered as the minimum indispensable goal . 253 . Moreover , all recent statistics , particularly those of the Development Assistance Committee , clearly show that development assistance is falling off dangerously . 254 . For a certain …	Santiago , Chile , two years have elapsed and we are still very far from the 1 per cent of the gross national product of the industrialized countries which was considered as the minimum indispensable goal . 253 . Moreover , all recent statistics , particularly those of the Development Assistance Committee , clearly show that development assistance is falling off dangerously . 254 . For a certain …	NER	1973
NZL_1973	0	0	0	vr	fp	0	0	Agreement on Tariffs , Tariffs , GATT , arbitration	access to northern hemisphere markets , because agricultural arrangements have been established which have nothing to do with efficiency but a lot to do with politics and protectionism . Unless fanners can sell their products at fair prices more food is not likely to be produced . Without freer trade in agricultural products it will be difficult lo get Imore food to the people who need it . Thus …	access to northern hemisphere markets , because agricultural arrangements have been established which have nothing to do with efficiency but a lot to do with politics and protectionism . Unless fanners can sell their products at fair prices more food is not likely to be produced . Without freer trade in agricultural products it will be difficult lo get Imore food to the people who need it . Thus …	NZL	1973
PER_1973	vc	0	0	0	0	0	0	Development Bank , Algiers Conference	hemisphere , we cannot overlook the fact that behind these stand countries possessing differing economic and social structures and at different stages of development . On the one hand , there is a world super-Power with its opulent and expanding market economy , and on the other , developing countries with disjointed , economically dependent societies . 107 . From the very outset the basic standa…	From the very outset the basic standards of inter - American relations were warped because of the hegemony of the United States over the countries of Latin America . The creation of inter-American organs and institutions , such as the Interamerican Development Bank , though they are apparently multilateral , in no way changed this structural flaw in our relations . Thus , a lopsided and imperfect…	PER	1973
POL_1973	vr	0	0	0	0	0	0	Algiers Conference	We are also strengthening our ties with States in other parts of the world . Such ties are especially animated with India and also , notably in the economic field , with Japan . 64 . We lend our support to the efforts of the non-aligned States which , at the Fourth Conference of Heads of State or Government of Non-Aligned Countries , held at Algiers , adopted a number of resolutions [ see A / 933…	We are also strengthening our ties with States in other parts of the world . Such ties are especially animated with India and also , notably in the economic field , with Japan . 64 . We lend our support to the efforts of the non-aligned States which , at the Fourth Conference of Heads of State or Government of Non-Aligned Countries , held at Algiers , adopted a number of resolutions [ see A / 933…	POL	1973
ROU_1973	vr	0	0	0	0	0	0	Algiers Conference	the adoption by consensus of General Assembly resolution 2925 ( XXVII ) show the urgency and importance of this problem , which should become a constant concern of the Organization . In the view of the Romanian Government , it is an objective necessity that all States act to implement the provisions of that resolution and contribute to the identification of the ways and means likely to permit a s…	the adoption by consensus of General Assembly resolution 2925 ( XXVII ) show the urgency and importance of this problem , which should become a constant concern of the Organization . In the view of the Romanian Government , it is an objective necessity that all States act to implement the provisions of that resolution and contribute to the identification of the ways and means likely to permit a s…	ROU	1973
SLV_1973	vr	0	0	vc	0	0	0	GATT , Bretton	the phraseology of resolution 596 ( VI ) of 7 December 1951 boils down to this and little more . 165 . Today the item has cropped up again , but within a more clearly defined scope , in the sense that it deals with economic rights and duties , and this connotation defines the crucial facet of the problem as it occurs at present in international relations . El Salvador wishes to express its deep i…	the phraseology of resolution 596 ( VI ) of 7 December 1951 boils down to this and little more . 165 . Today the item has cropped up again , but within a more clearly defined scope , in the sense that it deals with economic rights and duties , and this connotation defines the crucial facet of the problem as it occurs at present in international relations . El Salvador wishes to express its deep i…	SLV	1973
THA_1973	0	vr	0	vr	0	0	0	Agreement on Tariffs , Tariffs , GATT , International Monetary Fund	life into the global development effort , the aim of which is to raise significantly the standard of living of the developing countries . This worthy goal must be vigorously pursued in the present decade , if there is to be any hope of lessening human misery and the despair affecting the majority of mankind , thus fulfilling the lofty aims of the Strategy . 101 . Several events of major importanc…	life into the global development effort , the aim of which is to raise significantly the standard of living of the developing countries . This worthy goal must be vigorously pursued in the present decade , if there is to be any hope of lessening human misery and the despair affecting the majority of mankind , thus fulfilling the lofty aims of the Strategy . 101 . Several events of major importanc…	THA	1973
URY_1973	0	0	0	vr	0	0	0	Agreement on Tariffs , Tariffs , GATT	the international community must recognize the very serious situation created by foreign debt on the less developed nations . 47 . International finance cannot be used as a means to strangle the progress of the more backward nations , nor can it give exaggerated remuneration to the advanced nations . A policy of balance must be created that will ensure economic dynamism all over the world , in ke…	We would hope that this new series of GATT negotiations will produce operative results leading to a true opening up to our nations of a substantially increased participation in world trade . This requires a new ordering of trade patterns to include increased participation by the developing nations . We believe that GATT and UNCTAD must work together so that all nations may join in more dynamic in…	URY	1973
YUG_1973	vr	0	0	0	0	0	0	Algiers Conference	peoples and countries in the world and the United Nations . 6 . The non-aligned countries-whose number has increased almost fourfold since their first summit conference 12 years ago-constitute a real force , without whose participation it is not possible to settle major problems affecting mankind . Any attempts to bypass the non-aligned countries when dealing with international problems of vital …	peoples and countries in the world and the United Nations . 6 . The non-aligned countries-whose number has increased almost fourfold since their first summit conference 12 years ago-constitute a real force , without whose participation it is not possible to settle major problems affecting mankind . Any attempts to bypass the non-aligned countries when dealing with international problems of vital …	YUG	1973
ARE_1974	vc	0	0	0	0	0	0	International Economic Order	countries in grants and soft loans no less than $ 700 million , which represent more than 15 per cent of our gross national product . In addition , we have increased the capital of the AbuDhabi Development Fund to $ 500 million to finance projects in the developing countries all over the world . 209 . I am now happy to announce that my Government , in response to the appeal of the Secretary - Gen…	countries in grants and soft loans no less than $ 700 million , which represent more than 15 per cent of our gross national product . In addition , we have increased the capital of the AbuDhabi Development Fund to $ 500 million to finance projects in the developing countries all over the world . 209 . I am now happy to announce that my Government , in response to the appeal of the Secretary - Gen…	ARE	1974
AUT_1974	vc	0	0	0	0	0	0	international economic order	United Nations . 88 . In the economic and social fields , too , the inter-national community has been gravely put to the test . Recent manifestations of economic crisis , particularly the persistence of inflationary pressures and the gravity of the situation as regards energy and food , have made us even more aware of the need for concerted action among all countries . 89 . The sixth special sess…	United Nations . 88 . In the economic and social fields , too , the inter-national community has been gravely put to the test . Recent manifestations of economic crisis , particularly the persistence of inflationary pressures and the gravity of the situation as regards energy and food , have made us even more aware of the need for concerted action among all countries . 89 . The sixth special sess…	AUT	1974
BEN_1974	vc	0	0	0	0	0	0	International Economic Order , international economic order	Houari Boumediene , when on behalf of the non-aligned countries he proposed the convening of the sixth special session of the Assembly , on raw materials and development . That special session , held here in April and May this year , drawing lessons from the various crises , particularly the petroleum crisis , that had strikingly demonstrated the interdependence of our economies , had the merit o…	Houari Boumediene , when on behalf of the non-aligned countries he proposed the convening of the sixth special session of the Assembly , on raw materials and development . That special session , held here in April and May this year , drawing lessons from the various crises , particularly the petroleum crisis , that had strikingly demonstrated the interdependence of our economies , had the merit o…	BEN	1974
BGD_1974	vc	0	0	0	0	0	0	international economic order	, unemployment and the wretchedness of deepening poverty , or whether we can look forward to a world where human creativity and the great achievements of our age in science and technology will be able lo shape a better future free from the threat of nuclear war and based upon a sharing of technology and resources on a global scale , so that men everywhere can begin to enjoy the minimal conditions…	, unemployment and the wretchedness of deepening poverty , or whether we can look forward to a world where human creativity and the great achievements of our age in science and technology will be able lo shape a better future free from the threat of nuclear war and based upon a sharing of technology and resources on a global scale , so that men everywhere can begin to enjoy the minimal conditions…	BGD	1974
BRB_1974	vc	0	0	0	0	0	0	international economic order	Mr . President , I am happy to join those who preceded me in paying tribute to you on your election to the presidency of this , the twenty-ninth session of the General Assembly , We recall with satisfaction the initiative taken by the President of Algeria which led to the convening of the sixth special session of the General Assembly to deal with a matter of immediate concern to all nations . At …	Mr . President , I am happy to join those who preceded me in paying tribute to you on your election to the presidency of this , the twenty-ninth session of the General Assembly , We recall with satisfaction the initiative taken by the President of Algeria which led to the convening of the sixth special session of the General Assembly to deal with a matter of immediate concern to all nations . At …	BRB	1974
CAF_1974	vr	0	0	0	0	0	0	International Economic Order	The Assembly will understand our pleasure in reiterating our satisfaction at the welcome initiative taken by Mr . Houari Boumediene , President of the People's Democratic Republic of Algeria , in convening the historic sixth special session devoted for the first time solely to . consideration of the problems concerning raw materials and development . As we all know , the special session of the Ge…	The Assembly will understand our pleasure in reiterating our satisfaction at the welcome initiative taken by Mr . Houari Boumediene , President of the People's Democratic Republic of Algeria , in convening the historic sixth special session devoted for the first time solely to . consideration of the problems concerning raw materials and development . As we all know , the special session of the Ge…	CAF	1974
CAN_1974	0	vr	0	0	0	0	0	IMF	constructive manner , and that their use strengthens , rather than disturbs , the health of the world economy . 78 . At the present time there is no more urgent development issue than the vigor of the world economy . When production and demand falter , all of us whether developed or developing suffer . Difficulties in the developed countries translate into distress in developing countries and som…	constructive manner , and that their use strengthens , rather than disturbs , the health of the world economy . 78 . At the present time there is no more urgent development issue than the vigor of the world economy . When production and demand falter , all of us whether developed or developing suffer . Difficulties in the developed countries translate into distress in developing countries and som…	CAN	1974
CHL_1974	vc	0	0	vc	0	0	0	Bretton , GATT , tariff , international economic order , Development Bank	has no parallel in history . Deep-seated problems exist which have been developing for a long time and which , far from being solved , tend , on the contrary , to become dangerously acute . I refer to rapid population growth , the food crisis , ecological destruction , the deterioration of the environment and the gradual extinction of non-renewable natural resources . 176 . We are going through w…	General: The old post-war order , characterized by the Bretton Woods Agreements and the traditional trade patterns associated with GATT , has demonstrated its total inefficiency in our time and , as repeatedly pointed out , has turned into a new international economic " disorder " . Both institutions and mechanisms created nearly 30 years ago have demonstrated their inability to cope with the pro…	CHL	1974
CHN_1974	vr	0	0	0	0	0	0	International Economic Order	* Inspired by the victorious struggle which the Arab countries and people waged with oil as a weapon , the third world countries have started an immense tide of struggle to defend their State sovereignty , control their national resources , develop their national economy and oppose exploitation and plunder by imperialism , and particularly that of the superPowers . Through the efforts of numerous…	* Inspired by the victorious struggle which the Arab countries and people waged with oil as a weapon , the third world countries have started an immense tide of struggle to defend their State sovereignty , control their national resources , develop their national economy and oppose exploitation and plunder by imperialism , and particularly that of the superPowers . Through the efforts of numerous…	CHN	1974
CIV_1974	vc	0	0	0	0	0	0	International Economic Order	form . For that it is necessary for the developing countries to unite , but it is also and above all necessary for the richer among them to remain very close to the poorer and least fortunate among them so as not to neglect the fundamental influence of the political factors of solidarity . 69 . In this respect we believe that an equitable and realistic solution for rearranging the world economic …	form . For that it is necessary for the developing countries to unite , but it is also and above all necessary for the richer among them to remain very close to the poorer and least fortunate among them so as not to neglect the fundamental influence of the political factors of solidarity . 69 . In this respect we believe that an equitable and realistic solution for rearranging the world economic …	CIV	1974
CMR_1974	vr	0	0	0	0	0	0	International Economic Order , international economic order	Assembly at its sixth special session showed the way to avoid the errors of the old economic system which led to the present crisis . One of the most important results of that session was the unanimous recognition of the interdependence of the industrialized countries and the countries of the third world that provide raw materials , and the interdependence of problems of trade , development finan…	Assembly at its sixth special session showed the way to avoid the errors of the old economic system which led to the present crisis . One of the most important results of that session was the unanimous recognition of the interdependence of the industrialized countries and the countries of the third world that provide raw materials , and the interdependence of problems of trade , development finan…	CMR	1974
COD_1974	vc	0	0	0	fp	0	0	expropriation , international economic order	. Finally , certain States become the accomplices of those others by supporting the enemies of the Organization , thus sapping its authority . 277 . Despite certain weaknesses . of the Organization , Zaire is very gratified over its progress in safeguarding the cultural independence of Member States . Indeed , the recovery of their cultural heritage , which had been pillaged by the former colonia…	The majority of the countries , after having recognized the fundamental injustice of the present international economic system , formulated an extraordinary number of constructive proposals which the Ad Hoc Committee on the Special Programme	COD	1974
CSK_1974	vc	0	0	0	0	0	0	International economic Order	implementation of decolonization in international economic relations , for without it we cannot visualize true progress in the interests of the broad popular masses of the individual sovereign States of the so-called third world . In spite of the resistance of various exploitation minded circles , the progressive principles are nevertheless gaining ground in all spheres of international economic …	implementation of decolonization in international economic relations , for without it we cannot visualize true progress in the interests of the broad popular masses of the individual sovereign States of the so-called third world . In spite of the resistance of various exploitation minded circles , the progressive principles are nevertheless gaining ground in all spheres of international economic …	CSK	1974
CUB_1974	vc	0	0	0	0	0	0	international economic order , Bretton , international financial institutions	of Cuba pays a revolutionary tribute to that valiant fighter . 32 . A glance at the lengthy agenda of the current regular session of the General Assembly shows that there are not only many questions still awaiting solution , but also many problems that have emerged during the past year . It is obviously not possible for me to deal with so many questions . My delegation will consider them in detai…	of Cuba pays a revolutionary tribute to that valiant fighter . 32 . A glance at the lengthy agenda of the current regular session of the General Assembly shows that there are not only many questions still awaiting solution , but also many problems that have emerged during the past year . It is obviously not possible for me to deal with so many questions . My delegation will consider them in detai…	CUB	1974
DDR_1974	vc	0	0	0	0	0	0	International Economic Order	only on a solid political foundation . That conditions of international detente are propitious for tackling burning questions of global interest has been demonstrated by the sixth special session of the General Assembly , the Third United Na tions Conference on the Law of the Sea at Caracas and the World Population Conference at Bucharest . In this connexion , we believe the power of the United N…	And , by delegating experts , advisers , specialists and instructors , we want to contribute towards the implementation of the Program of Action on the Establishment of a New International Economic Order	DDR	1974
DEU_1974	vr	vr	0	vr	0	0	0	GATT , IMF , international economic order , tariff	change . For the Federal Republic of Germany there is no reason to question the foundations of the existing international order . Rather , we have to develop its rules and institutions and adapt them to the new requirements , Let us join in studying all aspects of the United Nations system and considering where the Organization itself or the rules upon which it is based can be improved and its pr…	change . For the Federal Republic of Germany there is no reason to question the foundations of the existing international order . Rather , we have to develop its rules and institutions and adapt them to the new requirements , Let us join in studying all aspects of the United Nations system and considering where the Organization itself or the rules upon which it is based can be improved and its pr…	DEU	1974
DZA_1974	vc	0	0	0	0	0	0	international economic order , International Economic Order	economic relations are the best illustration of what I described at the beginning of my statement as a confrontation between an old order clinging desperately to its privileges and a new order wishing to demolish the obsolete structures of the past and establish a scale of values more in keeping with the principles which should govern the modern world . It is there , fundamentally , that lies wha…	economic relations are the best illustration of what I described at the beginning of my statement as a confrontation between an old order clinging desperately to its privileges and a new order wishing to demolish the obsolete structures of the past and establish a scale of values more in keeping with the principles which should govern the modern world . It is there , fundamentally , that lies wha…	DZA	1974
ECU_1974	vc	0	0	0	0	0	0	international economic order , Bretton	spaceship on which one fourth of the people travels comfortably while three fourths travel in conditions of hunger , disease and destitution . 47 . After the successive failures of the efforts of the first United Nations Development Decade , the crisis in raw materials compelled us to hold the sixth special session of the General Assembly on the noble and , I would venture to say , bold initiativ…	General: The special session drew attention to the vital fact that the international community requires measures other than partial steps ; it requires a new international economic order	ECU	1974
EGY_1974	vc	0	0	0	0	0	0	Bretton , international economic order	following established and indisputable facts should be recognized . First , oil prices rose only after the prices of other raw materials and manufactured goods had gone up . Secondly , the industrially developed countries exclusively have controlled international prices through speculation and monopolies , regardless of the requirements of world social and economic development . Thirdly , the Ara…	following established and indisputable facts should be recognized . First , oil prices rose only after the prices of other raw materials and manufactured goods had gone up . Secondly , the industrially developed countries exclusively have controlled international prices through speculation and monopolies , regardless of the requirements of world social and economic development . Thirdly , the Ara…	EGY	1974
ESP_1974	vr	cp	0	0	0	0	0	IMF , International Economic Order	the United Nations , bearing in mind that the criteria followed so far for their classification according to their level of development have not proved satisfactory . 202 . Spain is suffering acutely from the consequences of the present crisis because of the impact on our economy of the rise in the prices of raw materials , oil and food products which are indispensable to maintaining continuity i…	the United Nations , bearing in mind that the criteria followed so far for their classification according to their level of development have not proved satisfactory . 202 . Spain is suffering acutely from the consequences of the present crisis because of the impact on our economy of the rise in the prices of raw materials , oil and food products which are indispensable to maintaining continuity i…	ESP	1974
ETH_1974	vr	vr	0	vr	0	0	0	tariff , international economic order , special drawing rights	the predominance of the primary sector in their economies : primary products account for a very high percentage of developing countries ' exports . The unstable foreign exchange earnings from the exports of primary products underpin their development programs . As long as the income from this sector continues to fluctuate , we in the developing areas of the world will be faced with difficulties i…	General: Alterations in the international economic order must be made to enable the developing countries to increase export earnings and assure them access to adequate , arid steady financial resources for their development .	ETH	1974
FIN_1974	vc	0	0	0	0	0	0	international economic order	session devoted , for the first time , exclusively to development and economic problems . It is therefore most fitting that the Assembly , has elected you to preside over this regular session . 160 . I have referred to the special session on raw materials and development . That event was indeed a milestone . It was above all a manifestation of the interdependence among all nations and the necessi…	session devoted , for the first time , exclusively to development and economic problems . It is therefore most fitting that the Assembly , has elected you to preside over this regular session . 160 . I have referred to the special session on raw materials and development . That event was indeed a milestone . It was above all a manifestation of the interdependence among all nations and the necessi…	FIN	1974
FRA_1974	vr	0	0	0	0	0	0	structural reforms	is so obvious as to make it superfluous to stress the need to open up new vistas in cooperation among our States . Together we must define the main lines along which the world economy must operate . In this connexion , the right of the third world countries not only to receive a fairer share of the fruits of economic and world progress but also to influence the choices on which this activity depe…	In this connexion , the right of the third world countries not only to receive a fairer share of the fruits of economic and world progress but also to influence the choices on which this activity depends cannot be contested . I would add to this the hope that international aid , which is still indispensable , will gradually give way to structural reforms in which the less favored countries should…	FRA	1974
GAB_1974	vr	0	0	0	0	0	0	International Economic Order	firmly believes that no one can continue to be powerful enough to subordinate perpetually a universal majority and to avoid the eventual application of the historic decisions taken in this very Hall from 9 April to 2 May this year by the sixth special session of the General Assembly , a session which the President of the Republic of Gabon , His Excellency El Hadj Omar Bongo , attended personally …	firmly believes that no one can continue to be powerful enough to subordinate perpetually a universal majority and to avoid the eventual application of the historic decisions taken in this very Hall from 9 April to 2 May this year by the sixth special session of the General Assembly , a session which the President of the Republic of Gabon , His Excellency El Hadj Omar Bongo , attended personally …	GAB	1974
GIN_1974	vc	0	0	0	0	0	0	international economic order	permitting this exploitation under any condition , we are very much aware of the economic interdependence of all nations and the fact that our fate is indissolubly linked with that of mankind . 138 . The sixth special session of the General Assembly on primary commodities and development was a decisive turning-point in the history of our Organization . We heard representatives of developing natio…	The international economic order will continue to be detrimental to developing countries and is being marked by an aggravation of the existing inequality in the rates of economic growth in developed countries as compared with the developing countries	GIN	1974
GRC_1974	vc	lo	lo	0	0	0	0	International Economic Order , international economic order , World Bank , IMF	and developed countries continues to grow . 210 . Contrary to earlier expectations , the so-called internationalization of consumer societies did not benefit the poor masses in the developing world . As the continuing deterioration of the world economic situation demonstrates , unless new principles are accepted and emergency measures are taken by the international community we shall have to face…	The Second Committee is offered a unique opportunity to initiate fundamental changes in the system , as the present crisis has already given rise to new perceptions of economic relationships and to recognition of the need for the less developed countries fully and effectively to participate in international decision-making on economic issues	GRC	1974
GRD_1974	vc	0	0	0	0	0	0	International Economic Order	food , and an often precarious detente . 85 . We have recognized the fact that political independence , through a vital and necessary milestone on the long and thorny road to self-determination , is but a catalyst in the process of real national independence . Economic viability , with the consequent improvement in the quality of life , is the goal that we seek for our people and generations yet …	food , and an often precarious detente . 85 . We have recognized the fact that political independence , through a vital and necessary milestone on the long and thorny road to self-determination , is but a catalyst in the process of real national independence . Economic viability , with the consequent improvement in the quality of life , is the goal that we seek for our people and generations yet …	GRD	1974
GUY_1974	vc	0	0	0	0	0	0	international economic order , International Economic Order	redress the economic imbalance between the rich and the poor countries of the world ; despite the mounting frustration , the cynicism and , indeed , the resentment of the world's under-privileged ; despite even the gradual emergence of a global consciousness , a planetary awareness of an interdependent world community despite all these , the developed countries , for the greater part , but with s…	redress the economic imbalance between the rich and the poor countries of the world ; despite the mounting frustration , the cynicism and , indeed , the resentment of the world's under-privileged ; despite even the gradual emergence of a global consciousness , a planetary awareness of an interdependent world community despite all these , the developed countries , for the greater part , but with s…	GUY	1974
IDN_1974	vc	0	0	na	0	0	0	International Economic Order , international economic order , GATT , Development Bank	opportunity , not only to demonstrate our concern and anxiety , but also to underscore the point that such an imbalance in international economic growth cannot be conducive to a peaceful , stable and just world order . 49 . The series of global crises , thoroughly exposed and analyzed during the sixth special session of the General Assembly last May , has thrust into prominence the inescapable re…	The Declaration on the Establishment of a New International Economic Order [ resolution 3201 ( S-Vl ) ] , together with the Program of Action [ resolution 3202 ( S-VI ) ] , adopted by the special session , provide us with a broad framework for concerted action to help rectify the inequities and injustices of the present economic system	IDN	1974
IND_1974	vc	0	0	0	0	0	0	international economic order	affected by the current economic crisis . Any long-term global balance between demand and supply and natural resources must take into account , first and foremost , the requirements of those countries . 87 . We welcome the statement of the Secretary - General in the thought-provoking introduction to his report that " it is an underlying assumption of the United Nations that no problem of human re…	affected by the current economic crisis . Any long-term global balance between demand and supply and natural resources must take into account , first and foremost , the requirements of those countries . 87 . We welcome the statement of the Secretary - General in the thought-provoking introduction to his report that " it is an underlying assumption of the United Nations that no problem of human re…	IND	1974
IRL_1974	vr	0	0	0	0	0	0	International Economic Order	, and some even losing because the prices of their raw materials have not risen at all ; and , fourthly , that group of countries with no raw materials to speak of , which are now far worse off than ever before . 45 . That is , surely , the primary lesson brought home to all of us at the sixth special session of the General Assembly , convened earlier this year on the inspired initiative of your …	, and some even losing because the prices of their raw materials have not risen at all ; and , fourthly , that group of countries with no raw materials to speak of , which are now far worse off than ever before . 45 . That is , surely , the primary lesson brought home to all of us at the sixth special session of the General Assembly , convened earlier this year on the inspired initiative of your …	IRL	1974
IRN_1974	vc	0	0	0	0	0	0	International Economic Order	is necessary and have therefore begun negotiations to that effect - . But that can be done only through reasoned deliberation and mutual discussion . Accusations or threats against the oil producers do not solve anything . The sixth special session of the General Assembly had the merit of seeing the problem from the right angle and devoting itself to examining and recommending practical solutions…	is necessary and have therefore begun negotiations to that effect - . But that can be done only through reasoned deliberation and mutual discussion . Accusations or threats against the oil producers do not solve anything . The sixth special session of the General Assembly had the merit of seeing the problem from the right angle and devoting itself to examining and recommending practical solutions…	IRN	1974
IRQ_1974	vc	0	0	0	0	0	0	international economic order , International Economic Order , Bretton	should not be postponed any further . It is our sincere hope that the Government of Spain , with which we have maintained close relations of friendship , will co-operate and respond positively to the Arab parties concerned in order to put a final end to its domination over that Territory . For our part , we consider the Moroccan intention , proposed at the 2249th meeting , to refer the matter to …	A quick glance at the current international economic order clearly indicates the incapacity of that order to absorb the quantitative and qualitative changes which the world has witnessed during the last two decades . That order is now suffering , more than ever before , from the symptoms of an imminent collapse	IRQ	1974
JAM_1974	vc	vc	0	0	0	0	0	International Economic Order , IMF	countries has been losing the battle for progress . The widening of the gap between the rich countries and the poor countries is clear evidence of this fact . 262 . The countries of the third world have called for fundamental change in the very structure and foundations of the world economic system . The sixth special session of the General Assembly - at which these issues were discussed and whic…	General: There are many factors which inhibit such forward movement . First and foremost , there is the lack of commitment on the part of some of the developed countries to the idea of such structural change… This should be the new meaning of interdependence , and in order to make it a reality we need fundamental structural change in the world economic system	JAM	1974
JPN_1974	vc	0	0	0	0	0	0	International Economic Order	is essential to expand mutual co-operation from the . viewpoint of equity and solidarity , avoiding the creation of a particular group of countries enjoying prosperity while other groups suffer from severe difficulties . In my view , therefore , those countries which are endowed with capital and technology , as well as those with natural resources , have a duty , as members of the international c…	is essential to expand mutual co-operation from the . viewpoint of equity and solidarity , avoiding the creation of a particular group of countries enjoying prosperity while other groups suffer from severe difficulties . In my view , therefore , those countries which are endowed with capital and technology , as well as those with natural resources , have a duty , as members of the international c…	JPN	1974
LBN_1974	vc	0	vr	vr	0	0	0	international economic order , GATT , World Bank	the best possible way so as to provide a better life for their peoples and to reduce the gap which separates them from the developed peoples . In spite of these historic responsibilities , those countries nevertheless remain responsive to the appeals addressed to them and are examining in a spirit of co-operation and understanding the world economic situation as well as the interests of the devel…	General: We are convinced that the present economic imbalance and the deterioration in currencies have been made possible by the international economic order which prevails at present and which , because it no longer meets the requirements of our time , should be revised in its very essence	LBN	1974
LBR_1974	vr	0	0	0	0	0	0	International Economic Order	, then I doubt that our coming here will have been worth the effort . But if this Assembly would in a concrete manner address itself to the pressing issues of organized global development today , then , as participating countries , we must all stand determined to elevate and to reshape that process which is necessary to translate into evident reality the collective will to accommodate . " 45 . Ve…	, then I doubt that our coming here will have been worth the effort . But if this Assembly would in a concrete manner address itself to the pressing issues of organized global development today , then , as participating countries , we must all stand determined to elevate and to reshape that process which is necessary to translate into evident reality the collective will to accommodate . " 45 . Ve…	LBR	1974
LKA_1974	vc	0	0	0	0	0	0	International Economic Order , international economic order	. This requires a policy of planned and co-ordinated investment of those revenues in a manner which will wrest from the small coterie of industrialized countries their industrial oligopoly and create in the developing continents of the worldâ € " Africa , Asia and Latin America a pattern of industrialization which would complement the productive capacity of the industrialized nations , thereby en…	What we need is a new international economic order which would ensure an effective international scheme for the regulation of primary products and the stabilization of the prices of raw materials and primary products at reasonable levels , coupled with an assurance of steady supplies	LKA	1974
MEX_1974	vc	na	na	0	0	0	0	international economic order , International Economic Order , World Bank , IMF	something which undoubtedly could give us conclusive proof of a real will for international detente . In that connexion , it is mainly China and the United States which will have to overcome the reluctance they have shown hitherto and offer their co-operation , as we have repeatedly asked them to do . 37 . The other field , also very broad in scope , in which , as I have already pointed out , det…	something which undoubtedly could give us conclusive proof of a real will for international detente . In that connexion , it is mainly China and the United States which will have to overcome the reluctance they have shown hitherto and offer their co-operation , as we have repeatedly asked them to do . 37 . The other field , also very broad in scope , in which , as I have already pointed out , det…	MEX	1974
MLI_1974	vc	0	0	0	0	0	0	International Economic Order , international economic order	it may be directed against the producers of copper , bauxite , sugar , uranium or coffee . 106 . The energy crisis thus calls into question the whole edifice of the present economic order . 107 . The sixth special session , devoted to the problems of raw materials and development , after having highlighted the absence of an overall plan to integrate the economies of the developing countries withi…	it may be directed against the producers of copper , bauxite , sugar , uranium or coffee . 106 . The energy crisis thus calls into question the whole edifice of the present economic order . 107 . The sixth special session , devoted to the problems of raw materials and development , after having highlighted the absence of an overall plan to integrate the economies of the developing countries withi…	MLI	1974
MLT_1974	vc	0	0	0	0	0	0	International Economic Order , international economic order	many cases , are already at a perilous level . It is therefore urgently necessary that the hopes generated by the sixth special session of the General Assembly should be speedily fulfilled . The urgent demands for immediate and effective machinery to translate into action the consensus achieved during that session are still awaiting implementation . We are grateful , to the Secretary-General and …	many cases , are already at a perilous level . It is therefore urgently necessary that the hopes generated by the sixth special session of the General Assembly should be speedily fulfilled . The urgent demands for immediate and effective machinery to translate into action the consensus achieved during that session are still awaiting implementation . We are grateful , to the Secretary-General and …	MLT	1974
MMR_1974	vr	vr	0	0	0	0	0	special drawing rights , IMF , International Economic Order	supplement domestic remedies with international collaboration and coordination on anti-inflationary measures has been increasingly realized . 13 . While international cooperation provides a fruitful approach in the fight against inflation , we believe that a sound international monetary system can also make a valuable contribution to overcoming this problem . On the basis of the final report of t…	supplement domestic remedies with international collaboration and coordination on anti-inflationary measures has been increasingly realized . 13 . While international cooperation provides a fruitful approach in the fight against inflation , we believe that a sound international monetary system can also make a valuable contribution to overcoming this problem . On the basis of the final report of t…	MMR	1974
MNG_1974	vr	0	0	0	0	0	0	International Economic Order	realization of the goals and principles of the above Declaration . 161 . The political detente in the world creates favorable conditions for the positive solution of problems of international economic relations , particularly the problem of the economic development of the developing countries . The outcome of the sixth special session of the General Assembly , where the problems of raw materials …	realization of the goals and principles of the above Declaration . 161 . The political detente in the world creates favorable conditions for the positive solution of problems of international economic relations , particularly the problem of the economic development of the developing countries . The outcome of the sixth special session of the General Assembly , where the problems of raw materials …	MNG	1974
MRT_1974	vc	0	0	0	0	0	0	international economic order	but we believe that an awareness of the need for solidarity and concerted action is already a factor of considerable importance . It so happens , indeed , that all the delegations that spoke during the course of the sixth special session , and the documents adopted as the result of that debate , placed particular emphasis on this urgent need for solidarity . Need I recall that the developing coun…	but we believe that an awareness of the need for solidarity and concerted action is already a factor of considerable importance . It so happens , indeed , that all the delegations that spoke during the course of the sixth special session , and the documents adopted as the result of that debate , placed particular emphasis on this urgent need for solidarity . Need I recall that the developing coun…	MRT	1974
MYS_1974	0	vr	na	0	0	0	0	World Bank , special drawing rights	. One issue on which it is necessary to bring the political will to bear is the level of official development assistance . It has been known , for instance , that instead of reaching the prescribed target of 0.7 per cent , official development assistance has fallen to about 0.35 per cent of the gross national product of developed countries . In asking that that level be maintained or even increas…	. One issue on which it is necessary to bring the political will to bear is the level of official development assistance . It has been known , for instance , that instead of reaching the prescribed target of 0.7 per cent , official development assistance has fallen to about 0.35 per cent of the gross national product of developed countries . In asking that that level be maintained or even increas…	MYS	1974
NGA_1974	vc	0	0	0	0	0	0	international economic order , International Economic Order	its respected President , Houari Boumediene , in the struggle for equality , the right to self-determination and human dignity . It is a fortunate coincidence that you should be presiding over this crucial session , which will be faced with taking follow-up action on the decisions of the sixth special session , held as a result of the initiative of the President of your great country . 2 . This s…	This session , which was devoted exclusively to the question of raw materials and development , was the culmination of a universal concern for the disastrous prospects of the existing international economic order . At that session resolution 3201 ( S-VI ) was adopted , which spoke of our united determination to work urgently for the establishment of a new international economic order based on equ…	NGA	1974
NPL_1974	vc	0	0	0	0	0	0	international economic order , International Economic Order	of rising prices . The developed countries have been reluctant to help in the accelerated development of the developing countries of the eliminate the gap of economic disparity . The contributions of 1 per cent of national incomes have not been forthcoming , and the transfer of technology and of its benefits to the developing countries has been purely fictional . 35 . The sixth special session of…	The session was able to convince the world that the present international economic order is in direct conflict with the current development in international political and economic relations , and it therefore approved the Declaration on the Establishment of a New International Economic Order [ resolution 320 ( SVI ) ] under which future economic relations among nations will be based on equity , s…	NPL	1974
PAK_1974	vr	0	0	0	0	0	0	international economic order	Grenada and Guinea-Bissau as new Members of this Organization . We look forward to the distinctive contributions we know they will make to the work of the United Nations . 81 . The past year has taken us somewhat closer to the realization of the objectives of the Organization . There have been welcome serious moves to resolve the long-standing Arab-Israeli conflict in order to bring peace to the …	Grenada and Guinea-Bissau as new Members of this Organization . We look forward to the distinctive contributions we know they will make to the work of the United Nations . 81 . The past year has taken us somewhat closer to the realization of the objectives of the Organization . There have been welcome serious moves to resolve the long-standing Arab-Israeli conflict in order to bring peace to the …	PAK	1974
PER_1974	vc	0	0	0	0	0	0	international economic order , International Economic Order	ever more pronounced radical trends in the revolutionary potential of these nations . 171 . We are living at a moment of critical stock-taking in which the world status quo is being increasingly questioned . We are witnessing a qualitative break in the course of history resulting from a social upheaval which has its origins in the sharp increase of poverty caused by relations of domination and de…	ever more pronounced radical trends in the revolutionary potential of these nations . 171 . We are living at a moment of critical stock-taking in which the world status quo is being increasingly questioned . We are witnessing a qualitative break in the course of history resulting from a social upheaval which has its origins in the sharp increase of poverty caused by relations of domination and de…	PER	1974
PHL_1974	vc	0	0	0	0	0	lo	International Economic Order , international economic order , Covenant on Economic	to avoid , namely , the degeneration of the understandable conflicts of interest between the rich and the poor countries conflicts inherent in the present economic system into bitter and frustrating confrontation . The future of mankind , both of its affluent and of its disadvantaged segments , lies not in confrontation but in co-operation based on equity and justice . 79 . Addressing the Governi…	Human Rights: I am pleased to inform this Assembly that the Government of the Philippines deposited with the Secretary-General on 7 June 1974 its instruments of ratification of the International Covenant on Economic , Social and Cultural Rights [ resolution 2200 A ( XXI ) , annex ] . 118 . At this session we shall support all measures which assist in advancing the cause of human rights throughout…	PHL	1974
PRY_1974	vc	0	0	0	0	0	0	international economic order	the compliance of all States with the principles of the Charter . 178 . Paraguay would wish to observe in the day-to-day activity of the Organization a faithful correspondence between what is proclaimed as a principle and what is done in the daily dealings of life . 179 . We want a better world without economic or political oppression , without ideologies of domination that stifle freedom ; we wa…	the compliance of all States with the principles of the Charter . 178 . Paraguay would wish to observe in the day-to-day activity of the Organization a faithful correspondence between what is proclaimed as a principle and what is done in the daily dealings of life . 179 . We want a better world without economic or political oppression , without ideologies of domination that stifle freedom ; we wa…	PRY	1974
ROU_1974	vc	0	0	0	0	0	0	international economic order , International Economic Order	group of States . The search for just and lasting solutions requires the participation , on a footing of equality , of all States concerned , thus strengthening the role of small and medium-sized countries in international life . It is only thus that we shall be able to find the solutions that most nearly correspond with the interests of all nations and fully serve the cause of peace . 39 . The e…	group of States . The search for just and lasting solutions requires the participation , on a footing of equality , of all States concerned , thus strengthening the role of small and medium-sized countries in international life . It is only thus that we shall be able to find the solutions that most nearly correspond with the interests of all nations and fully serve the cause of peace . 39 . The e…	ROU	1974
SEN_1974	vc	0	0	0	0	0	0	International Economic Order	order that we know today , and that calls for a radical transformation if we are to establish the new economic order that is a sine qua non for collective economic security . Indexation of the prices of raw materials in terms of the value of the goods manufactured by the developed countries might perhaps constitute a palliative measure against the deterioration in terms of trade which result from…	order that we know today , and that calls for a radical transformation if we are to establish the new economic order that is a sine qua non for collective economic security . Indexation of the prices of raw materials in terms of the value of the goods manufactured by the developed countries might perhaps constitute a palliative measure against the deterioration in terms of trade which result from…	SEN	1974
SGP_1974	ex	0	0	0	0	0	0	international economic order , Bretton	. Even our overriding preoccupations with problems of decolonization and cold-war commitments during the past three decades did not prevent economic conflicts obtruding from time to time , though for the most part these were treated as tedious distractions from the more pressing political and military issues . 55 . Up to early this year the great industrial Powers , which , until recently , betwe…	It is now becoming increasingly clear that unless the Bretton Woods system is replaced by another which more fully accords with the economic realities of today , the next three decades could well be given over to bitter and destructive economic confrontations	SGP	1974
SLE_1974	vc	0	0	0	0	0	0	international economic order , International Economic Order	. We therefore proposed , as important and urgent , item 47 entitled " Reduction of the increasing gap between the developed and the developing countries " and had that item included in the agenda of the present session . 201 . Since then the oil-producing countries took certain practical steps within this context . And if the phraseology economic co-operation and not confrontation was not born t…	. We therefore proposed , as important and urgent , item 47 entitled " Reduction of the increasing gap between the developed and the developing countries " and had that item included in the agenda of the present session . 201 . Since then the oil-producing countries took certain practical steps within this context . And if the phraseology economic co-operation and not confrontation was not born t…	SLE	1974
SLV_1974	vc	0	0	0	0	0	0	International Economic Order	in turn forced a readjustment in imports and the adoption of extreme economic measures of austerity . A chain of repercussions shook to the very core the economies of many countries : social disquiet , development plans which became mere good intentions , growing disorder in monetary parities and new elements in the vertiginous growth of inflation . 148 . On 1 May 1974 , the General Assembly adop…	in turn forced a readjustment in imports and the adoption of extreme economic measures of austerity . A chain of repercussions shook to the very core the economies of many countries : social disquiet , development plans which became mere good intentions , growing disorder in monetary parities and new elements in the vertiginous growth of inflation . 148 . On 1 May 1974 , the General Assembly adop…	SLV	1974
SWZ_1974	vc	0	0	0	0	0	0	international economic order	economies to the weakest . Whatever solution is found , it is essential that the resistance rendered to the less developed countries be equivalent to the loss incurred by them and that such assistance be given on concessional terms in order not to increase further the financial burden of the recipient countries . 11 . In this connexion , my country attaches great importance to the co-ordination w…	economies to the weakest . Whatever solution is found , it is essential that the resistance rendered to the less developed countries be equivalent to the loss incurred by them and that such assistance be given on concessional terms in order not to increase further the financial burden of the recipient countries . 11 . In this connexion , my country attaches great importance to the co-ordination w…	SWZ	1974
TCD_1974	vc	0	na	0	0	0	0	international economic order , World Bank , International Economic Order	and still less that the danger of escalation , which would lead to a nuclear confrontation , would be averted . The delegation of Chad joins the delegations that preceded me to this rostrum in appealing to the conscience of the Powers producing nuclear and conventional weapons to take effective disarmament measures . 165 . The year which has passed since our last session has been a period of dist…	and still less that the danger of escalation , which would lead to a nuclear confrontation , would be averted . The delegation of Chad joins the delegations that preceded me to this rostrum in appealing to the conscience of the Powers producing nuclear and conventional weapons to take effective disarmament measures . 165 . The year which has passed since our last session has been a period of dist…	TCD	1974
TGO_1974	vc	0	0	vr	0	0	0	international economic order, tariff	in the light of what is the now obvious interdependence of nations , the principles of equity and of the protection of the interests of all States , and in particular the poorer States . 197 . It is no longer a secret to anyone that the results of the sixth special session of the General Assembly did not match the hopes which the third world had so justifiably placed in it . Yet at the conclusion…	in the light of what is the now obvious interdependence of nations , the principles of equity and of the protection of the interests of all States , and in particular the poorer States . 197 . It is no longer a secret to anyone that the results of the sixth special session of the General Assembly did not match the hopes which the third world had so justifiably placed in it . Yet at the conclusion…	TGO	1974
THA_1974	vc	0	0	0	0	0	0	international economic order , International Economic Order	the spiraling inflation , the inflated costs of manufactured products , the non-availability of fertilizers , the grim prospect of a substantial decrease in food production and the breakdown of the international monetary system are all interrelated events which could result in prolonged economic stagnation on a global scale , a stagnation of extraordinary dimensions . 203 . The historic sixth spe…	the spiraling inflation , the inflated costs of manufactured products , the non-availability of fertilizers , the grim prospect of a substantial decrease in food production and the breakdown of the international monetary system are all interrelated events which could result in prolonged economic stagnation on a global scale , a stagnation of extraordinary dimensions . 203 . The historic sixth spe…	THA	1974
TUN_1974	vc	0	0	0	0	0	0	international economic order , International Economic Order	sphere , the interests of all nations , great and small , are bound together and interdependent . 34 . Thus in today's world of crisis , there has been a change in the nature of tensions and in the antagonists involved . The developing countries are determined flatly to reject the state of affairs that prevailed until recently , which was both the legacy of the long period of colonialism , and a …	sphere , the interests of all nations , great and small , are bound together and interdependent . 34 . Thus in today's world of crisis , there has been a change in the nature of tensions and in the antagonists involved . The developing countries are determined flatly to reject the state of affairs that prevailed until recently , which was both the legacy of the long period of colonialism , and a …	TUN	1974
TUR_1974	vc	0	0	0	0	0	0	International Economic Order	. The reduction in the rate of rehabilitation of the developing countries can only render even more difficult the efforts aimed at eliminating hunger and poverty . The problem is to ensure a redistribution of wealth and resources . 134 . It is necessary to increase the share of the developing countries a group which includes Turkey in world economic activity and to contribute towards the establis…	. The reduction in the rate of rehabilitation of the developing countries can only render even more difficult the efforts aimed at eliminating hunger and poverty . The problem is to ensure a redistribution of wealth and resources . 134 . It is necessary to increase the share of the developing countries a group which includes Turkey in world economic activity and to contribute towards the establis…	TUR	1974
TZA_1974	vc	0	0	0	0	0	0	international economic order	which many developing countries are the greatest victims must be predicated on a system based on just , fair and equitable arrangements that should guarantee to all nations a fair return for the labor and the product of their people . A precondition to the achievement of this objective is the necessity on the part of all countries to stand ready and to be willing to adopt measures which will brin…	which many developing countries are the greatest victims must be predicated on a system based on just , fair and equitable arrangements that should guarantee to all nations a fair return for the labor and the product of their people . A precondition to the achievement of this objective is the necessity on the part of all countries to stand ready and to be willing to adopt measures which will brin…	TZA	1974
UGA_1974	vc	cp	cp	0	0	0	0	International Economic Order , international financial institutions , World Bank , IMF , international economic order	confident that in spite of the difficulties and obstacles which beset the sixth special session of the General Assembly the session achieved the purpose for which it was called : namely , to lay the foundation or basis for a new ( economic relationship between the developed and the developing countries . The recent energy crisis has made the whole world aware that the economic foundations of the …	confident that in spite of the difficulties and obstacles which beset the sixth special session of the General Assembly the session achieved the purpose for which it was called : namely , to lay the foundation or basis for a new ( economic relationship between the developed and the developing countries . The recent energy crisis has made the whole world aware that the economic foundations of the …	UGA	1974
UKR_1974	vc	0	0	0	0	0	0	International Economic Order	, more equitable international economic relations was made at the sixth special session of the General Assembly of the United Nations , convened on the initiative of the developing countries with the support and active participation of the socialist States . The session demonstrated that the developing countries no longer intend to remain the object of exploitation by foreign monopolistic capital…	We are firmly convinced that economic relations among States must be built on the basis of the new principles promulgated in the Declaration on the Establishment of a New International Economic Order " based on equity , sovereign equality , interdependence , common interest and co-operation among all States , irrespective of their economic and social systems	UKR	1974
URY_1974	vc	vr	0	0	0	0	0	IMF , international economic order	will not be just , nor should the resources of the international community be channeled in disregard of existing differences . 14 . Even when to a certain extent some of these concepts underlie rules now governing international co-operation for development , they are only marginal within the total context . The substance of economic relations remains intact , not corresponding to these realities …	General: . One may well wonder if we will be able to devise - and even more important to implement - within a reasonably short period of time a new international economic order which will be both just and creative and which will have the basic features so well known to our peoples; IMF: The IMF , for example , must achieve the effective transfer of real resources to the developing countries	URY	1974
VEN_1974	vc	cp	0	0	0	0	0	international economic order , International Economic Order , Development Bank , Special Drawing Rights , IMF	General: We in Venezuela are convinced that the time has come to encourage and to carry out jointly among all States the adjustment and transformation required by the new international economic order that was proclaimed by the sixth special session of the General Assembly	General: We in Venezuela are convinced that the time has come to encourage and to carry out jointly among all States the adjustment and transformation required by the new international economic order that was proclaimed by the sixth special session of the General Assembly	VEN	1974
YUG_1974	vc	0	0	0	0	0	0	international economic order , International Economic Order	. 138 . The so-called energy crisis and the crisis of the system of international economic relations , which most directly affect the development of political relations , have again confirmed that in today's world of increasing interdependence of countries and peoples no area can be isolated in either prosperity or crisis . 139 . The sixth special session of the General Assembly , on raw material…	. 138 . The so-called energy crisis and the crisis of the system of international economic relations , which most directly affect the development of political relations , have again confirmed that in today's world of increasing interdependence of countries and peoples no area can be isolated in either prosperity or crisis . 139 . The sixth special session of the General Assembly , on raw material…	YUG	1974
ZMB_1974	vc	vc	0	lo	0	0	0	International Economic Order , GATT , IMF	to preserve the Indian Ocean as a zone of peace . 205 . The current session of the General Assembly is meeting in the aftermath of the historic sixth special session of the General Assembly , which was convened to consider exclusively and for the first time the vital subject relating to the problems of raw materials and development . The special session , as we are all aware , was a most signific…	General: rogram of Action on the Establishment of a New International Economic Order . 206 . The special session served to highlight the fact that , since the sordid and sad chapter of slavery came to a close and foundations were laid for a community of free nations , economic relations among nations have undergone only a cosmetic change . Instead , there has been a remarkable change in the sharp…	ZMB	1974
AFG_1975	vr	0	0	0	0	0	0	international economic order	special session's adoption of the resolution on development and international economic co-operation [ resolution 3362 ( S-VII ) ] translated many of these plans and programs into action . While more could have been achieved , it must be stated that what actually was achieved at this session is a reassuring and hopeful sign that , through co-operation , equal partner - , ship and constructive dial…	special session's adoption of the resolution on development and international economic co-operation [ resolution 3362 ( S-VII ) ] translated many of these plans and programs into action . While more could have been achieved , it must be stated that what actually was achieved at this session is a reassuring and hopeful sign that , through co-operation , equal partner - , ship and constructive dial…	AFG	1975
ARE_1975	vc	0	0	0	0	0	0	international economic order	of Ministers for Foreign Affairs of Non-Aligned countries , held at Lima in August . The resolutions adopted at Lima reflect the new spirit of change which is beginning to find its way into the arena of international relations . The old concepts , based on discrimination among the peoples of the world and on inequality in their relations , have been shaken to their roots . As a consequence of cen…	the peoples of the third world , after achieving political independence , have found themselves in a situation of backwardness and are engulfed in an international economic order which does not correspond to their aspirations for advancement and their goals for development	ARE	1975
ARG_1975	vc	0	0	0	0	0	0	international economic order	because increasingly the reduction of the existing disparity between the developed and the developing worlds will represent the best guarantee for the maintenance of international peace and security . 252 . The same determination and effectiveness which the system has shown in pursuing the objective of eliminating colonialism as a political phenomenon must from now on be displayed in the work of …	because increasingly the reduction of the existing disparity between the developed and the developing worlds will represent the best guarantee for the maintenance of international peace and security . 252 . The same determination and effectiveness which the system has shown in pursuing the objective of eliminating colonialism as a political phenomenon must from now on be displayed in the work of …	ARG	1975
AUS_1975	vr	0	0	0	0	0	0	international economic order	faced . There was constructive debate and effective negotiation , with an evident desire for improvement in international economic relations . Its resolution [ 3362 ( S-VIl ) ] was adopted unanimously , and the further negotiation on its detailed provisions is already beginning . 4 . On this occasion , so soon after the special session , I wish only to re-emphasize that in the course of these fur…	faced . There was constructive debate and effective negotiation , with an evident desire for improvement in international economic relations . Its resolution [ 3362 ( S-VIl ) ] was adopted unanimously , and the further negotiation on its detailed provisions is already beginning . 4 . On this occasion , so soon after the special session , I wish only to re-emphasize that in the course of these fur…	AUS	1975
BDI_1975	vc	0	0	vc	0	0	0	international economic order , tariff , International Economic Order	a grand scale in the name of either liberty or socialism , or simply democracy . That era , which is coming to an end , has seen the slow maturing and arduous birth of the third world , which has come to occupy its place among the strong , a right it enjoys by virtue of the fact that it includes two thirds of mankind on its territory and vast resources under it over which it intends henceforth to…	General: My delegation would like to suggest to those Powers which still favor the absurd situation produced by the old economic order to consider how great would be the advantage to them of anticipating events by fostering the debut of a new era in international economic relations , a debut that is in any case inevitable; My country is convinced that the establishment of this new international e…	BDI	1975
BEN_1975	vc	0	0	0	0	0	0	international economic order	some extremely delicate problems with which he was confronted and the important decisions he took , which will certainly find a place in the history of our Organization . The results of the seventh special session of our Assembly , which are a matter of continuing gratification to many people , would not have been achieved without the courage and the tireless efforts of our brother Bouteflika to …	some extremely delicate problems with which he was confronted and the important decisions he took , which will certainly find a place in the history of our Organization . The results of the seventh special session of our Assembly , which are a matter of continuing gratification to many people , would not have been achieved without the courage and the tireless efforts of our brother Bouteflika to …	BEN	1975
BFA_1975	vr	0	0	0	0	0	0	development banks , international economic order , International Economic Order	have quite eloquently proved the need to take corrective measures so as to enable them to deal successfully with the upheavals of the world economy . 209 . The measures advocated for their benefit have remained a dead letter in the commercial sector . While we are justified in being gratified at certain measures in regard to technical and financial assistance at the bilateral and multilateral lev…	For those countries , the multilateral financial institutions are still , alas , far from their mission of being development banks . The rigidity of their procedures for action , and in particular their strict adherence to standardized profitability.calculations , place them beyond the reach of projects covering the rural world of the least advanced countries . 210 . We hope that the desired chan…	BFA	1975
BGD_1975	vc	0	0	0	0	0	0	international economic order	family . 9 . Bangladesh stands for disarmament : effective and total disarmament ; nuclear as well as conventional disarmament . 10 . We want disarmament because we want to see the world freed from the scourge of war . No covenant can guarantee peace more effectively than disarmament . And we want disarmament for a selfish reason too : namely , to get a part of the resources that could then be tr…	, the new international economic order that we envisage will have little meaning unless it bridges this gap between the minority of the rich and the majority of the poor . We welcome negotiations foreseen in the decisions of the seventh special session for devising ways and means for a larger transfer of capital and technology from the developed to the less developed countries	BGD	1975
BHR_1975	vc	0	0	0	0	0	0	international economic order , International Economic Order	the area will be compelled to procure such weapons in self-defense . We appeal to this Organization and to world public opinion to thwart the attempts of Israel to manufacture or to possess such weapons , so that the Middle East area may be saved from destruction . 19 . The great economic problems facing our world today are inseparable from political matters . Political stability facilitates the …	the area will be compelled to procure such weapons in self-defense . We appeal to this Organization and to world public opinion to thwart the attempts of Israel to manufacture or to possess such weapons , so that the Middle East area may be saved from destruction . 19 . The great economic problems facing our world today are inseparable from political matters . Political stability facilitates the …	BHR	1975
BOL_1975	vc	0	0	cp	0	0	0	international economic order , International Economic Order , tariff	the system of international economic relations . 23 . Bolivia would like to place on record its support for the efforts of the United Nations to solve the painful problems that limit the development of the economically less advanced countries . 24 . We support unreservedly the principles , purposes and resolutions that were adopted at the sixth special session of the General Assembly held in Apri…	General: The Government and people of Bolivia are identified with the purpose of establishing a new international economic order . In this context , they hope that the Declaration and the program of Action on the Establishment of a New International Economic Order [ resolutions 3201 ( S-VI ) and 3202 ( S-VJ ) ] which enshrine this important goal will be implemented	BOL	1975
BRA_1975	na	0	0	vr	0	0	0	international economic order , Agreement on Tariffs , Tariffs	in the same way that we frankly avoid the illusions of an equally unrealistic international optimism . Above all , we lean towards a sober vision of the limitations and the possibilities of the United Nations , a vision that would lead us to achieving the objectives of its Charter with a maximum of efficiency . 44 . We do not deny reality and we recognize that the United Nations has been unable t…	in the same way that we frankly avoid the illusions of an equally unrealistic international optimism . Above all , we lean towards a sober vision of the limitations and the possibilities of the United Nations , a vision that would lead us to achieving the objectives of its Charter with a maximum of efficiency . 44 . We do not deny reality and we recognize that the United Nations has been unable t…	BRA	1975
BRB_1975	vc	0	0	0	0	0	0	international economic order	its determination to hound these racist , regimes out of international society . It is also its duty to warn them solemnly that divisions in the nationalist camps , though regrettable , will neither postpone the overthrow of these detested regimes nor deflect world opinion from its support of African liberation . At the same time , it must be the responsibility of all States to urge upon national…	its determination to hound these racist , regimes out of international society . It is also its duty to warn them solemnly that divisions in the nationalist camps , though regrettable , will neither postpone the overthrow of these detested regimes nor deflect world opinion from its support of African liberation . At the same time , it must be the responsibility of all States to urge upon national…	BRB	1975
BTN_1975	vc	0	0	0	0	0	0	international economic order	which are often harmful for the economic and social development in these countries . In fact , in the most severely affected countries a negative growth rate is in the offing . The International Development Strategy for the Second United Nations Development Decade [ resolution 2626 ( XXV ) ] has apparently failed to provide the expected remedy . 139 . We are , however , encouraged by the definite…	which are often harmful for the economic and social development in these countries . In fact , in the most severely affected countries a negative growth rate is in the offing . The International Development Strategy for the Second United Nations Development Decade [ resolution 2626 ( XXV ) ] has apparently failed to provide the expected remedy . 139 . We are , however , encouraged by the definite…	BTN	1975
BWA_1975	vc	0	0	0	0	0	0	international economic order	which concluded its work a little more than a fortnight ago , addressed itself to this very problem . It is not my intention on this occasion to go into the substantive issues . My delegation welcomes the spirit of conciliation and co-operation manifested at that session which enabled us to conclude our negotiations and unanimously adopt a Program on development and international economic co-oper…	Since our ultimate objective is to establish a new international economic order , we regard what has been done at the seventh special session as a vital step towards that objective	BWA	1975
CAF_1975	vc	0	0	na	0	0	0	tariffs , international economic order , Bretton , International Economic Order	waters . Thus , for many months the traffic on the river Ubangui is hindered . This is the only important waterway which now allows us access to the sea . 280 . Because of this , the Central African Republic has been fighting for 15 years for the construction of a railway which , in addition to correcting its landlocked situation , would allow us to develop additional forest production correspond…	General: All aspects of this reform are of the highest interest to all developing countries because it is not necessary to prove any further that the monetary and financial system as conceived at Bretton Woods has been serving only the interests of the developed countries without talcing into account the specific needs of the developing countries . 309 . The new international monetary system , fo…	CAF	1975
CAN_1975	vc	0	0	0	0	0	0	international economic order , International Economic Order	, Mr . President , taking office at a time when our Organization is at a decisive juncture in international affairs . Increasingly , our preoccupations are with global economic and social disparities and opportunities . These are also political questions of grave concern comparable , and indeed related in scope and importance , to those of international peace and security . 4 . Last week , at our…	I should like to commend to the new intergovernmental committee as well the report of a group of experts convened by the member States of the Commonwealth entitled , " Towards a New International Economic Order " , which has been circulated as a United Nations document . 10 . Convinced as we are that the United Nations must be made more responsive to the needs and concerns of its Members , my Gov…	CAN	1975
CMR_1975	vc	0	0	0	0	0	0	international economic order	the third world . 108 . Cameroon , of course , has not waited until now to denounce the vices of a selfish economic and commercial system . We have always denounced , among other things , the constant deterioration in terms of trade , which is a major cause of the growing gap between the rich and poor nations . 109 . That is why Cameroon will do what it can to support and foster any action which …	the third world . 108 . Cameroon , of course , has not waited until now to denounce the vices of a selfish economic and commercial system . We have always denounced , among other things , the constant deterioration in terms of trade , which is a major cause of the growing gap between the rich and poor nations . 109 . That is why Cameroon will do what it can to support and foster any action which …	CMR	1975
COD_1975	vc	0	0	0	0	0	0	international economic order	6 187 . Today , the delegation of Zaire is gratified to see , after the sixth special session and particularly after the seventh special session , which has just concluded its work , that our Organization has unequivocally expressed its resolve " . . . to eliminate humanity and to accelerate the development of developing countries , . . . " 7 188 . After debates which have often been difficult bu…	6 187 . Today , the delegation of Zaire is gratified to see , after the sixth special session and particularly after the seventh special session , which has just concluded its work , that our Organization has unequivocally expressed its resolve " . . . to eliminate humanity and to accelerate the development of developing countries , . . . " 7 188 . After debates which have often been difficult bu…	COD	1975
CRI_1975	vc	0	0	0	0	0	0	international economic order	best opportunity to build an international system in which key decisions can be taken with our participation , and not in isolation , in the centers of political and military power . 185 . This attitude of revenge is even more useless and unjustifiable now that the experience of the seventh special session has proved that it is possible for the General Assembly to function productively by means o…	While all mankind stands to benefit from the agreements that are designed to establish a new international economic order , there can be no doubt that when we manage to achieve it , those who will gain the most from the consensus would be the developing countries , which have so far been the victims of the prevailing system	CRI	1975
CSK_1975	vc	0	0	0	0	0	0	International Economic Order	relations based on the principles of equality , non-discrimination , non-interference in internal affairs , independent choice of the direction of their further development and effective sovereignty over their natural resources . 75 . The recently concluded seventh special session of the General Assembly on questions of development and international economic co-operation represents a considerable…	relations based on the principles of equality , non-discrimination , non-interference in internal affairs , independent choice of the direction of their further development and effective sovereignty over their natural resources . 75 . The recently concluded seventh special session of the General Assembly on questions of development and international economic co-operation represents a considerable…	CSK	1975
CUB_1975	vc	0	0	0	0	0	0	International Economic Order	Micronesia represent a challenge to the decolonization objectives of the United Nations and a threat to peace and security in the Pacific . Our Organization cannot disregard this fact and should adopt effective measures enabling the peoples of Micronesia freely to exercise their right to self-determination and independence . 114 . In the field of international economic relations , my country , as…	In the field of international economic relations , my country , as a member of the Group of 77 . shares its just demands as put forward in countless forums and which were concreted essentially in the Declaration and the program of Action on the Establishment of a New International Economic Order	CUB	1975
DDR_1975	vc	0	0	0	0	0	0	international economic order	liberation struggle , for which it made great sacrifices . 250 . Political liberation from the colonial yoke is a great achievement . It contributes to equal co-operation among all peoples on the basis of the right to self-determination and of respect for the sovereignty of States . At the same time , these young sovereign States are facing the need to abolish the colonial structures of their nat…	liberation struggle , for which it made great sacrifices . 250 . Political liberation from the colonial yoke is a great achievement . It contributes to equal co-operation among all peoples on the basis of the right to self-determination and of respect for the sovereignty of States . At the same time , these young sovereign States are facing the need to abolish the colonial structures of their nat…	DDR	1975
DEU_1975	vr	0	0	0	0	0	0	international economic order	boat . During the very intensive but business-like negotiations the Assembly gave an example of a world-wide spirit of co-operation . This will make it easier to embark on the road towards a just balance of interests . For a number of problems the foundations for solutions have been laid . Some questions still require clarification , while the consequences of others need to be studied . The Gover…	The Government of the Federal Republic of Germany has joined in the consensus because it is based on the idea of reasonable and necessary reform , but not on revolutionary changes in the international economic order	DEU	1975
DOM_1975	vc	0	na	na	0	0	0	international economic order , International Economic Order , tariff , international financial institutions , World Bank	peoples , and the maintenance and strengthening of peace is the basis and very purpose of international society . 27 . We are convinced that , in order to maintain peace , the most urgent problem the contemporary world must solve is that of providing access to modern civilization for those countries which have thus far remained on its periphery , thereby eliminating the inequalities between the p…	peoples , and the maintenance and strengthening of peace is the basis and very purpose of international society . 27 . We are convinced that , in order to maintain peace , the most urgent problem the contemporary world must solve is that of providing access to modern civilization for those countries which have thus far remained on its periphery , thereby eliminating the inequalities between the p…	DOM	1975
DZA_1975	vc	0	na	0	0	0	0	international economic order , World Bank	of the direct impact of the economy on international security . The new economic order is no longer viewed as a piecemeal readjustment to be made to specific distortions of the world economic system . 182 . While it is fallacious to assert that the energy crisis is at the root of the economic crisis we are all suffering from , it is none the less just to recognize that the countries of the Organi…	of the direct impact of the economy on international security . The new economic order is no longer viewed as a piecemeal readjustment to be made to specific distortions of the world economic system . 182 . While it is fallacious to assert that the energy crisis is at the root of the economic crisis we are all suffering from , it is none the less just to recognize that the countries of the Organi…	DZA	1975
ECU_1975	0	vc	na	vc	0	0	0	tariff , special drawing rights , International Monetary Fund , World Bank	maintain a dialog under the pressure of threats or measures of such a kind . 239 . Ecuador considers that one effective way to eliminate the present disequilibrium in the balance of payments of some of the developing countries would be for the developed countries to be willing to adopt a just and balanced pricing policy for the goods that they export to the developing countries in terms of the pr…	IMF: On the other hand , our countries beset by financial difficulties because of our scarce resources urgently require greater and more direct participation in the financial surpluses , as well as in the special drawing rights , administered by the International Monetary Fund ; and this participation should be proportional not to our respective contributions , but to the requirements of the econ…	ECU	1975
ETH_1975	vc	0	0	0	0	0	0	international economic order , International Economic Order	further human welfare everywhere and also provide an environment conducive to the promotion of peace , 58 . The task of building a propitious environment for peace would also require that , not only the spiraling arms race be ended , but that the world as a whole should begin the actual reduction of armaments . 59 . In what follows I should like to make some observations on the three priority tas…	The old international economic order which flourished after the last war and is still in existence cannot be expected to do something it was not intended to do . Its main purpose was to service the needs of the industrialized countries...It was this recognition which led the developing countries to take the initiative in convening the sixth special session of the General Assembly last year	ETH	1975
FIN_1975	vc	0	0	0	0	0	0	international economic order , International Economic Order	indispensable body of unifying ideas and a central point of contact in a period of rap id change . Despite all the unforeseen developments of the last 30 years , the Organization has shown a remarkable capacity to take on new tasks , to adjust to a changing world , and to meet new and unforeseen challenges within the . . . framework . . . [ of ] the Charter . " [ AllOOOllAddJ , sect . J . ] 4 . T…	The Government of Finland from the very beginning has supported the initiative aimed at establishing a new international economic order . We are therefore happy that the first concerted effort of both developed and developing countries to translate the program of Action on the Establishment of a New International Economic Order [ resolution 3202 ( S-VI ) ] into practical and meaningful realities …	FIN	1975
FJI_1975	vc	0	0	0	0	0	vr	human rights council , international economic order , International Economic Order	of family life in an increasingly permissive and materialistic world . 65 . The deliberate deprivation of basic human rights and freedom is a denial of our common regard for the dignity and worth of the individual . The protection and promotion of fundamental human rights and the ideal of the brotherhood of man must , therefore , be a vital function of this world body . If there is to be positive…	HUMAN RIGHTS: The protection and promotion of fundamental human rights and the ideal of the brotherhood of man must , therefore , be a vital function of this world body . If there is to be positive and effective action , what is needed is an integrated approach on the part of the United Nations as a whole through , perhaps , Â « human rights council with a commissioner for human rights .	FJI	1975
GHA_1975	vc	0	0	0	0	0	0	international economic order	and means of making the complex international negotiating machinery run much more expeditiously and efficiently , 206 . Turning now to the world economic system , which is appropriately recognized as the axis of international relations today , our world body has already acknowledged the supreme urgency of the current crisis in this system by holding the sixth special session last year and the sev…	and means of making the complex international negotiating machinery run much more expeditiously and efficiently , 206 . Turning now to the world economic system , which is appropriately recognized as the axis of international relations today , our world body has already acknowledged the supreme urgency of the current crisis in this system by holding the sixth special session last year and the sev…	GHA	1975
GIN_1975	vc	0	0	0	0	0	0	international economic order , International Economic Order	of that country . 161 . The delegation of the Republic of Guinea appreciates the efforts being made to achieve decolonization in various parts of the world and supports all peoples struggling courageously for the attainment of their inalienable rights to self-determination , independence and national sovereignty : in so-called Spanish Sahara , the Seychelles , so-called French Somaliland , the Pa…	In any event , it is we , the developing countries , which must help the industrialized countries to cooperate more loyally with us in destroying and redefining the present international economic order in conformity with the new concepts and the new situation	GIN	1975
GNQ_1975	vc	0	0	0	0	0	0	international economic order	, we are fully convinced that the objectives we pursue and which are also pursued by the United Nations can only be attained by granting political and economic independence to all peoples of the world . 315 . This independence , according to the philosophy of revolutionary policy of my country , does not mean that countries cannot co-operate with each other and assist each other to their mutual b…	My delegation is convinced that the new international economic order... represent[s] an essential factor for the normalization of world economic relations , since those instruments attempt to rationalize that economic policies of States in such a way as to arrive at a balance of power between developing and developed countries	GNQ	1975
GRC_1975	vc	0	0	0	0	0	0	International Economic Order	basis for the political thinking of their leaders . Was not this interdependence abundantly affirmed during the work of the seventh special session of the General Assembly that has just finished its work ? I conclude from its deliberations that the grand design of our Organization for the coming years must be the programming and implementation of a new world economic order . A step in that direct…	I conclude from its deliberations that the grand design of our Organization for the coming years must be the programming and implementation of a new world economic order .	GRC	1975
GRD_1975	vc	na	na	0	0	0	0	International Monetary Fund , World Bank , international economic order	. 62 . Inextricably linked with the inherent right of a people to self-determination is the principle of economic survival , especially in the case of former colonial Territories whose economic resources have been exploited by their imperial masters and which must now fend for themselves upon the attainment of independence . 63 . I have spoken in many places about the precarious economic plight o…	General: we strongly support the positive attitude of the seventh special session of this Assembly on the establishment of a new international economic order for regulating the economic relationships between rich and poor countries in a more equitable manner	GRD	1975
GUY_1975	vc	vc	vc	0	0	0	0	international economic order , World Bank , International Monetary Fund	to keep a cheap source of labor barely alive . Indeed , we are still grappling with the ramifications of those problems . 5 . As the institutions of the post-war international economic system have lost their legitimacy and their operational capacity , as we have come to see clearly that it is this system which has made us poor and has confined us to menial roles , it is inevitable that all the vi…	IMF & World Bank: While on the one hand our Organization provides a valuable and irreplaceable forum for the ventilation and resolution of conflicts , on the other hand it can and does lend itself to the exercise of pressures for the maintenance of the existing system of economic relations . It is well known that institutions such as the World Bank and the International Monetary Fund have withhel…	GUY	1975
IDN_1975	vc	0	0	0	0	0	0	International Economic Order	dwindling resources , world-wide inflation and recession have lent a dramatic and urgent dimension to man's continuing search for economic and social progress . 78 . This and the growing awareness of the inseparable link between economic development and the maintenance of international peace and security have in past years led to an increasing preoccupation on the part of the international commun…	dwindling resources , world-wide inflation and recession have lent a dramatic and urgent dimension to man's continuing search for economic and social progress . 78 . This and the growing awareness of the inseparable link between economic development and the maintenance of international peace and security have in past years led to an increasing preoccupation on the part of the international commun…	IDN	1975
IND_1975	vc	0	0	0	0	0	0	International Economic Order	majority of developing countries are still facing unfavorable trade patterns and extremely heavy debt burdens . Such inequalities among nations are the cause of our present discontent . These have to be reversed if we are to move on to true interdependence as between equals , which is the compelling need of today . It is true that the reality of the interdependence of all nations is coming to be …	majority of developing countries are still facing unfavorable trade patterns and extremely heavy debt burdens . Such inequalities among nations are the cause of our present discontent . These have to be reversed if we are to move on to true interdependence as between equals , which is the compelling need of today . It is true that the reality of the interdependence of all nations is coming to be …	IND	1975
IRN_1975	vc	0	0	0	0	0	0	International Economic Order , international economic order	, setting out principles and offering Governments clear guidelines as to the measures needed fully to integrate women into society . 182 . Another great international event which took place this year was the holding of the seventh special session of the General Assembly , devoted to development and international co-operation . There is hardly any need to emphasize the importance of the resolution…	, setting out principles and offering Governments clear guidelines as to the measures needed fully to integrate women into society . 182 . Another great international event which took place this year was the holding of the seventh special session of the General Assembly , devoted to development and international co-operation . There is hardly any need to emphasize the importance of the resolution…	IRN	1975
ITA_1975	vr	0	0	0	0	0	0	international economic order	countries and peoples was multiplying the problems which required solution on the international level . Consequently , the members of the Community intend to play an active and constructive role in the efforts to strengthen the action and efficiency of the United Nations , in which the nine countries maintain every confidence . 42 . I think that it would be generally agreed that , during the seve…	I think that it would be generally agreed that , during the seventh special session , which has just concluded , the countries of the European Community showed their united readiness to make a positive contribution towards the building of a more just and equitable international economic order . We welcome the successful outcome of the seventh special session and look forward as a Community to par…	ITA	1975
JAM_1975	vc	0	0	0	0	0	0	international economic order	the Human Settlements Conference will mobilize international awareness to the enormity and the urgency of the problem . 177 . The international community faces a tremendous task not only in the field of integrated social and economic development , but also in the political arena . This is essential for the implementation of the former . It is clear that substantial restructuring of the economic a…	the Human Settlements Conference will mobilize international awareness to the enormity and the urgency of the problem . 177 . The international community faces a tremendous task not only in the field of integrated social and economic development , but also in the political arena . This is essential for the implementation of the former . It is clear that substantial restructuring of the economic a…	JAM	1975
JOR_1975	vc	0	0	0	0	0	0	international economic order	strongest economies and the greatest industrial capability expressed their reservations , thus aborting the possibility of the speedy and successful implementation of those documents . The recent seventh special session grappled with the same issues but in an atmosphere of greater objectivity . This encourages optimism about the future . It was obvious from the seventh special session that agreem…	It was obvious from the seventh special session that agreement can be reached between developing and developed countries on a common Program of action oriented to narrowing the vast gap between the two groups , activating the development process in the developing countries , and making drastic reforms in the international economic order regarding all aspects of international trade , the transfer …	JOR	1975
KWT_1975	vc	0	0	0	0	0	0	international economic order	and thanks . 131 . The previous regular session yielded many tangible results in the field of disarmament and other fields , including the Charter of Economic Rights and Duties of States . However , we cannot evaluate the role of the United Nations on the basis of the decisions adopted by its principal organs because a wide gap still exists between the adoption and the implementation of United Na…	and thanks . 131 . The previous regular session yielded many tangible results in the field of disarmament and other fields , including the Charter of Economic Rights and Duties of States . However , we cannot evaluate the role of the United Nations on the basis of the decisions adopted by its principal organs because a wide gap still exists between the adoption and the implementation of United Na…	KWT	1975
LBR_1975	vc	0	0	0	0	0	0	international economic order	suddenly short-circuited . Too long have our economies been managed from afar . Too long has the cruelty of starvation been inflicted upon helpless peoples . Too long have the destructive forces of grinding poverty shattered for us the prospect of a future hopeful and wholesome . 128 . The Liberian delegation is heartened to discern that the burden of the centuries can truly be shared in the futu…	suddenly short-circuited . Too long have our economies been managed from afar . Too long has the cruelty of starvation been inflicted upon helpless peoples . Too long have the destructive forces of grinding poverty shattered for us the prospect of a future hopeful and wholesome . 128 . The Liberian delegation is heartened to discern that the burden of the centuries can truly be shared in the futu…	LBR	1975
LKA_1975	vc	0	0	0	0	0	0	international economic order	attention to questions and measures which would help to improve the social and economic well - being and welfare of peoples throughout the world . 25 . We have adopted all the declarations and resolutions that are necessary to guide us in our international economic relations , the most recent being the resolution entitled " Development and international economic co-operation " [ resolution 3362 (…	attention to questions and measures which would help to improve the social and economic well - being and welfare of peoples throughout the world . 25 . We have adopted all the declarations and resolutions that are necessary to guide us in our international economic relations , the most recent being the resolution entitled " Development and international economic co-operation " [ resolution 3362 (…	LKA	1975
LSO_1975	vc	vr	0	0	0	0	0	International Monetary Fund , International Economic Order , special drawing rights	assistance in the exploitation of the world's resources . 138 . The peoples of the third world are suffering from economic and financial ills originating in the industrialized countries of the world . The current international economic disorder , dominated by the economically advanced countries , is characterized by recession , rampant inflation , unemployment and balance-of-payments problems . 1…	IMF: We welcome particularly the proposals regarding special assistance to landlocked States , the transfer of real resources , the reform of the international monetary system , the establishment of a link between special drawing rights and development assistance , increased food production , and better marketing facilities for agricultural products , both in the raw and the processed forms	LSO	1975
MAR_1975	vc	0	0	0	0	0	0	international economic order	of the Palestinian people . 138 . The situation is equally disquieting in Africa and , although colonialism has given ground , foreign domination persists over vast areas of territory , and racism remains one of the fundamental principles of the governments of certain States . 139 . In the field of economic and social development , we believe that the efforts made by the international community t…	of the Palestinian people . 138 . The situation is equally disquieting in Africa and , although colonialism has given ground , foreign domination persists over vast areas of territory , and racism remains one of the fundamental principles of the governments of certain States . 139 . In the field of economic and social development , we believe that the efforts made by the international community t…	MAR	1975
MLI_1975	vc	0	0	0	0	0	0	international economic order	be divided in two the world of the poor and that of the wealthy . However , the latest energy and raw materials crisis revealed in good time the interdependence of States . 157 . No country , be it rich or poor , has escaped inflation or the consequent recession . The established order seems to be cracking under the pressure of the injustices and contradictions that characterize it . 158 . A spec…	be divided in two the world of the poor and that of the wealthy . However , the latest energy and raw materials crisis revealed in good time the interdependence of States . 157 . No country , be it rich or poor , has escaped inflation or the consequent recession . The established order seems to be cracking under the pressure of the injustices and contradictions that characterize it . 158 . A spec…	MLI	1975
MMR_1975	vc	0	0	0	0	0	0	international economic order	of a comprehensive approach to resolving the economic and social problems of our increasingly interdependent world . 112 . As we all know , two special sections of the General Assembly were held recently , devoted entirely to Economic matters . Considering the growing importance of economic issues in world affairs , it is highly opportune that the special sessions were held at this time . We ther…	What is being attempted at present is no less than to restructure and re-order the existing international economic relationships	MMR	1975
MNG_1975	vc	0	0	0	0	0	0	international economic order , International Economic Order	Nations is being commemorated in a new and more favorable international situation . 264 . Thanks to the consistent efforts by the countries of the socialist community and other peace-loving nations , the process of relaxation of international tension is gaining a more and more stable character and the principles of peaceful coexistence are increasingly applied in relations between States with dif…	Nations is being commemorated in a new and more favorable international situation . 264 . Thanks to the consistent efforts by the countries of the socialist community and other peace-loving nations , the process of relaxation of international tension is gaining a more and more stable character and the principles of peaceful coexistence are increasingly applied in relations between States with dif…	MNG	1975
MOZ_1975	vc	0	0	0	0	0	0	international economic order	the success of our current session . I should like to record my country's admiration of the brilliant way in which he led the discussions on the delicate and crucial problems dealt with during the twenty-ninth session . We also pay him a tribute for the exemplary way in which he conducted the deliberations of the seventh special session . Through his talented leadership Mr . Bouteflika was able t…	the success of our current session . I should like to record my country's admiration of the brilliant way in which he led the discussions on the delicate and crucial problems dealt with during the twenty-ninth session . We also pay him a tribute for the exemplary way in which he conducted the deliberations of the seventh special session . Through his talented leadership Mr . Bouteflika was able t…	MOZ	1975
MRT_1975	vc	0	0	0	0	0	0	international economic order	to independence and are with us today . I refer to Mozambique , Cape Verde and Sao Tome and Principe . 56 . On the economic level , the seventh special session , devoted to development and international economic co-operation , was one of the rare gatherings where dialog prevailed over confrontation . That was all the more fortunate since international economic problems , and in the first place th…	to independence and are with us today . I refer to Mozambique , Cape Verde and Sao Tome and Principe . 56 . On the economic level , the seventh special session , devoted to development and international economic co-operation , was one of the rare gatherings where dialog prevailed over confrontation . That was all the more fortunate since international economic problems , and in the first place th…	MRT	1975
MYS_1975	vc	0	0	vr	0	0	0	international economic order , International Economic Order , tariff , Agreement on Tariffs , Tariffs	are encouraged by the creation of nuclear-free zones and zones of peace on both land and sea . Malaysia firmly supports moves in this direction . We strongly feel that for such proposals to succeed they need to have the prior and unqualified support of the countries in the regions concerned . At the same time , we hope the nuclear Powers will respond to the call made by the Secretary-General and …	WTO/GATT: Secondly , measures to liberalize trade and to facilitate access to the markets of developed countries for the commodities , manufactures and semi-manufactures of developing countries must be urgently implemented . Improvements of general system of preferences schemes through wider coverage and deeper tariff cuts can and should be undertaken promptly . The multilateral trade negotiation…	MYS	1975
NER_1975	vr	0	0	0	0	0	0	international economic order	United Nations is celebrating its thirtieth anniversary , my Government wishes solemnly to reaffirm all its faith and confidence in the Organization . In our view , the United Nations is the principal instrument of international co-operation . The seventh special session , to which I have already referred , was a precise illustration of this interdependence of our countries and peoples , which ha…	United Nations is celebrating its thirtieth anniversary , my Government wishes solemnly to reaffirm all its faith and confidence in the Organization . In our view , the United Nations is the principal instrument of international co-operation . The seventh special session , to which I have already referred , was a precise illustration of this interdependence of our countries and peoples , which ha…	NER	1975
NGA_1975	vc	0	0	0	0	0	0	international economic order , international financial institutions , Development Bank	. In the period between the twenty-fifth anniversary and this session when we celebrate its thirtieth anniversary , the Organization has proved its awareness of its responsibilities not to some , but to all its Members . Its devotion to the maintenance of peace has been balanced by an appreciation of the need to promote the economic and social well-being of all mankind . It has gone beyond pious …	. In the period between the twenty-fifth anniversary and this session when we celebrate its thirtieth anniversary , the Organization has proved its awareness of its responsibilities not to some , but to all its Members . Its devotion to the maintenance of peace has been balanced by an appreciation of the need to promote the economic and social well-being of all mankind . It has gone beyond pious …	NGA	1975
NIC_1975	vc	0	0	0	0	0	0	international economic order , International Economic Order , structural reform	period particularly when those spans of i.me are short and the events occurring are the consequence of earlier developments or initiative " engendered subsequent to their inception . 158 . I do not believe that it can be said that the behavior of the international community is entirely satisfactory as I shall indicate later and undeniably the Organization must undergo considerable reform , which …	period particularly when those spans of i.me are short and the events occurring are the consequence of earlier developments or initiative " engendered subsequent to their inception . 158 . I do not believe that it can be said that the behavior of the international community is entirely satisfactory as I shall indicate later and undeniably the Organization must undergo considerable reform , which …	NIC	1975
NLD_1975	vc	0	0	0	0	0	0	international economic order	of development co-operation . The major industrialized countries took the demands of the developing countries seriously and came prepared for a genuine dialog . Negotiations took place on the basis of positions of equality . As a result , both developing and developed countries were able to make concessions . Developing countries , acting in solidarity , opted for conciliation and co-operation in…	The concept of a new international economic order may still be controversial . The seventh special session has shown , however , that there is no disagreement on the nThe concept of a new international economic order may still be controversial . The seventh special session has shown , however , that there is no disagreement on the need for fundamental structural change in international economic r…	NLD	1975
NOR_1975	vc	0	0	0	0	0	0	international economic order	that consensus works . The implementation of the decisions taken at the seventh special session is vital in this respect . We have to prove to those still remaining skeptical that the consensus was genuine . Then , and only then , will we have taken that important step towards a new and more equitable economic world order which we all wanted the special session to be . Then , and only then , can …	Then , and only then , will we have taken that important step towards a new and more equitable economic world order which we all wanted the special session to be . Then , and only then , can we sustain the spirit which prevailed in this hall during the last few weeks . 79 . My Government considers the call for a new international economic order an urgent one which also affects our national priori…	NOR	1975
NPL_1975	vc	0	0	vr	0	0	0	International Economic Order , tariff	112 . The present international situation is characterized by persistently deteriorating economic conditions in spite of the efforts made through international organizations . Given the complex and wide nature of the issues and problems involved , the real danger of economic turmoil without precedent is imminent , unless a more concerted and realistic approach in searching for solutions to all th…	General: The developing countries will never be able to prosper until the artificial restrictions of tariff and non-tariff barriers to the export of their primary goods are eliminated and an effective arrangement of international stocking and price stabilization and indexation has evolved , until the transfer of real resources from developed to developing countries is ensured and until a change i…	NPL	1975
PAN_1975	vc	0	0	0	0	0	0	international economic order , International Economic Order	American institution of such hierarchy and importance in the development process of our peoples . 84 . SELA , which is conceived of as a regional instrument for consultation , co-ordination , co-oper-ation and economic development of a permanent character with its own juridical personality , made up of sovereign Latin American States , will have as its fundamental purpose to reconcile the interes…	American institution of such hierarchy and importance in the development process of our peoples . 84 . SELA , which is conceived of as a regional instrument for consultation , co-ordination , co-oper-ation and economic development of a permanent character with its own juridical personality , made up of sovereign Latin American States , will have as its fundamental purpose to reconcile the interes…	PAN	1975
PER_1975	vc	0	0	0	0	0	0	international economic order , International Economic Order	Assembly the results of the Conference of Ministers for Foreign Affairs of Non - Aligned Countries held at Lima from 25 to 30 August 1975 . On that occasion , I analyzed the economic aspects contained in the Lima Program of Mutual Assistance and Solidarity A / 10217 and Corr 1 annex ] . Essentially , I pointed out how the results reached at Lima constitute a clearly-defined strategy directed towa…	Assembly the results of the Conference of Ministers for Foreign Affairs of Non - Aligned Countries held at Lima from 25 to 30 August 1975 . On that occasion , I analyzed the economic aspects contained in the Lima Program of Mutual Assistance and Solidarity A / 10217 and Corr 1 annex ] . Essentially , I pointed out how the results reached at Lima constitute a clearly-defined strategy directed towa…	PER	1975
PHL_1975	vc	0	0	na	0	0	0	international economic order , tariff , structural reforms , International Economic Order	or to deprive the rich , but to claim our legitimate heritage . For decades , we have indeed been insisting that the predatory politics of the past were formidable obstacles to our development . But there is this resurgent hope , a hope sparked by the consensus reached at the seventh special session , which marks a turning-point in world affairs . That consensus should necessarily be the primary …	or to deprive the rich , but to claim our legitimate heritage . For decades , we have indeed been insisting that the predatory politics of the past were formidable obstacles to our development . But there is this resurgent hope , a hope sparked by the consensus reached at the seventh special session , which marks a turning-point in world affairs . That consensus should necessarily be the primary …	PHL	1975
POL_1975	vc	0	0	0	0	0	0	international economic order , International Economic Order	. 76 . Poland believes also that adoption at the present session of a General Assembly resolution on the creation of favorable conditions for converting the armistice in Korea into a durable peace and accelerating the independent and peaceful reunification of Korea would represent a contribution to the solution of the question of Korea and to the further easing of tensions in Asia . 77 . Peace , …	Peace , international security , detente and disarmament are the indispensable prerequisites for the development of all States , for all-round co-operation among them and for the creation of a new , just , international economic order… We believe that the Charter of Economic Rights and Duties of States [ resolution 3281 ( XXIX ) ] and the Declaration and Program of Action on the Establishment of …	POL	1975
PRT_1975	vc	0	0	0	0	0	0	international economic order , International Economic Order	to the progressive evolution of international life . During the recent special session of the General Assembly , which was an important step towards dialog between these two poles , my country already had the opportunity to pronounce itself on this point , reaffirming a position of unequivocal solidarity with the poor nations in their struggle and favoring greater goodwill and understanding on th…	Thus we assign the greatest importance to the problems of developing nations , with which we share many points of similarity , and to the creation of a new international economic order in which those nations will not see themselves relegated to a position of dependence and growing inequality	PRT	1975
PRY_1975	vc	0	0	0	0	0	0	international economic order , International Economic Order	. Peace is the reflection of the minds of men and nations . Let us disarm minds and thereby eliminate possible hotbeds of war and violence . If we do not loyally serve a philosophy of peace and tolerance , we shall not be serving the cause of peace and justice , or the cause of the consolidation of a more just and prosperous and happier world . 21 . Anything that we say about peace , troubled sta…	Anything that we say about peace , troubled states of mind or hatred contributes in no . small measure to the efforts which must be made to achieve a new international economic order , the new economic order which is the very pivot of any progress in the future	PRY	1975
ROU_1975	vc	0	0	0	0	0	0	international economic order	certain sense marked a new milestone , because we have gone from the stage of confrontation and opposi-tion between industrially developed and developing States to the stage of starting a dialog . It is important that the progress made should yield results and be continued through implementation of the measures provided for in the resolution adopted by consensus . New measures should be added to …	Romania stands resolutely in favor of establishing a new international economic order that will lead to the eradication of under-development and to a relative balance in the level of development of all nations , opening the way for the well-being and happiness of all peoples of the world	ROU	1975
RWA_1975	vc	0	0	0	0	0	0	international economic order , International Economic Order	by those who still feel compassion for human misery , but the assistance provided was very far from what the hungry expected of international solidarity . Furthermore , the promised assistance was not given in time to those countries which needed it . 233 . Such indifference in the face of those blatant inequalities among members of the same community constitutes an international moral crisis . A…	by those who still feel compassion for human misery , but the assistance provided was very far from what the hungry expected of international solidarity . Furthermore , the promised assistance was not given in time to those countries which needed it . 233 . Such indifference in the face of those blatant inequalities among members of the same community constitutes an international moral crisis . A…	RWA	1975
SAU_1975	vc	0	0	0	0	0	0	international economic order	or developing , whether large or small . 104 . The results of our deliberations during the seventh special session have proved that there exists a large measure of agreement on many of the subjects discussed . While my delegation wishes to express its satisfaction with these results , we consider them merely a basis of sound principles for further efforts to achieve justice and economic security …	or developing , whether large or small . 104 . The results of our deliberations during the seventh special session have proved that there exists a large measure of agreement on many of the subjects discussed . While my delegation wishes to express its satisfaction with these results , we consider them merely a basis of sound principles for further efforts to achieve justice and economic security …	SAU	1975
SEN_1975	vc	0	0	0	0	0	0	International Economic Order , international economic order	Sea , held at Geneva , the World Conference of the International Women's Year , held recently in Mexico , and also the seventh special session of the General Assembly , all dealt with the same problem : the absolute need to change the anachronistic and unjust system of domination which is a feature of the current world order of which , in the final analysis , the main victims are the least develo…	For all these conferences , the Declaration and the Program of Action on the Establishment of a New International Economic Order [ resolutions 3201 ( S-VI ) and 3202 ( S-VI ) ] and also the Charter of Economic Rights and Duties of States [ resolution 3281 ( XXIX ) ] constituted frames of reference , thus opening the way which will inevitably lead to a radical change in the current system of inter…	SEN	1975
SLV_1975	vc	0	0	0	0	0	0	international economic order , International Economic Order	Nations . This event is an excellent opportunity to analyze the results of the difficult tasks it has accomplished . The world has changed so much during these 30 years that it is fitting to adapt the Charter of the United Nations to new realities and to reorganize and perfect available instruments with a view to translating into fact the principles of coexistence and co-operation as they have de…	Nations . This event is an excellent opportunity to analyze the results of the difficult tasks it has accomplished . The world has changed so much during these 30 years that it is fitting to adapt the Charter of the United Nations to new realities and to reorganize and perfect available instruments with a view to translating into fact the principles of coexistence and co-operation as they have de…	SLV	1975
SOM_1975	vc	0	0	0	0	0	0	International Economic Order	which it was held provided a welcome sign that the relationship between the developing and developed countries can be based on dialog and co-operation rather than on conflict and confrontation . 51 . While my delegation is disappointed that the concept of a new world economic order is still viewed with reservations , and indeed with skepticism by some States , we welcome the fact that the seventh…	which it was held provided a welcome sign that the relationship between the developing and developed countries can be based on dialog and co-operation rather than on conflict and confrontation . 51 . While my delegation is disappointed that the concept of a new world economic order is still viewed with reservations , and indeed with skepticism by some States , we welcome the fact that the seventh…	SOM	1975
TCD_1975	vc	0	0	0	0	0	0	international economic order	I appeal to friendly and fraternal countries to strengthen active co-operation and enlightened solidarity among States . 162 . The delegation of Chad , which I had the honor of heading during the course of the seventh special session of the General Assembly on development and international co-operation , followed the debates which then took place . Again , unreservedly , we support the very corre…	I appeal to friendly and fraternal countries to strengthen active co-operation and enlightened solidarity among States . 162 . The delegation of Chad , which I had the honor of heading during the course of the seventh special session of the General Assembly on development and international co-operation , followed the debates which then took place . Again , unreservedly , we support the very corre…	TCD	1975
TGO_1975	vc	vr	0	0	0	0	0	International Monetary Fund , special drawing rights , International Economic Order , international economic order	ills afflicting the world economy is not surprising , since the distortion of that economy has created real chaos by maintaining an archaic system which has ceased to meet the requirements of our new society . 93 . The growing gap which separates a small number of industrialized countries from a large number of developing countries adds a new dimension to the present economic crisis , one of the …	General: Thus our Organization has become the center for major explanations , reconciliation of views , negotiations and decisions of the utmost importance between the developed world and the developing world , in so far as it seeks to correct the present imbalances so as to establish a new international economic order which is more just and humane	TGO	1975
THA_1975	vc	0	0	0	0	0	0	International Economic Order , international economic order	the most significant achievement at that session is the fact that a spirit of reconciliation and cooperation prevailed throughout our long and laborious negotiations . It should , therefore , be in the interest of all countries to try to strengthen this spirit of cooperation and move forward with a view to reaching further agreements and consensus . 96 . The seventh special session was not an end…	The seventh special session was not an end in itself but constitutes yet another important step forward in the ongoing process which began with the adoption of the Declaration and the Program of Action on the Establishment of a New International Economic Order... It is by no means an easy task to redress the economic disparity between developed and developing countries and to restructure a new in…	THA	1975
TUN_1975	vc	0	0	0	0	0	0	international economic order	region , whose inhabitants wish it to become an oasis of peace and a centre for cooperation in the interests of all . The EuropeanArab dialog will perhaps provide an opportunity for finding ways and means of establishing in the Mediterranean lasting peace based on cooperation . 169 . I should like to take this opportunity to say that my Government very much welcomes the good results achieved at t…	region , whose inhabitants wish it to become an oasis of peace and a centre for cooperation in the interests of all . The EuropeanArab dialog will perhaps provide an opportunity for finding ways and means of establishing in the Mediterranean lasting peace based on cooperation . 169 . I should like to take this opportunity to say that my Government very much welcomes the good results achieved at t…	TUN	1975
TZA_1975	vc	0	0	0	0	0	0	international economic order	unfortunate that the genuine desire of many Member States for meaningful disarmament has been abused and twisted to promote a monopoly of nuclear weapons , thus threatening the freedom and independence of all non - nuclear-power States . 143 . In order to liquidate the economic evils which plague the world today it is imperative to eliminate the root-causes of the present economic situation . Thi…	In order to liquidate the economic evils which plague the world today it is imperative to eliminate the root-causes of the present economic situation . This of necessity calls for overhauling the traditional economic order . This was the essence of both the sixth and the seventh special sessions : to dismantle the old economic system and establish a new international economic order based on justi…	TZA	1975
UGA_1975	vc	0	0	0	0	0	0	International Economic Order , international economic order	Lima , and the seventh special session of the General Assembly held in this very Hall not very long ago , go a long way in demonstrating mankind's commitment to finding solutions to the problems that lie between it and the ideals and aspirations of the international community it is trying to achieve . 81 . You will permit me at this juncture , Mr . President , to dwell particularly on the economi…	Lima , and the seventh special session of the General Assembly held in this very Hall not very long ago , go a long way in demonstrating mankind's commitment to finding solutions to the problems that lie between it and the ideals and aspirations of the international community it is trying to achieve . 81 . You will permit me at this juncture , Mr . President , to dwell particularly on the economi…	UGA	1975
UKR_1975	vc	0	0	0	0	0	0	International Economic Order	relations is so urgent . 33 . The recent seventh special session of the General Assembly on the question of development and international economic co-operation was a new step along the road to the achievement of those aims . The Ukrainian SSR , like the other socialist countries , fully endorsed the progressive decisions taken at that session directed at the elimination of unequal treatment for t…	The Ukrainian SSR , like the other socialist countries , fully endorsed the progressive decisions taken at that session directed at the elimination of unequal treatment for the developing countries in the world capitalist economy . It is important to note that the decisions of the seventh special session emphasized the significance of the Declaration on the Establishment of a New International Ec…	UKR	1975
URY_1975	vr	vc	lo	vr	0	0	0	international economic order , International Monetary Fund , International Development Association , Agreement on Tariffs , Tariffs , GATT , tariff , World Bank	. 95 . Building up majority votes in international organizations in favor of specific resolutions is not enough for us , the developing countries , nor can that satisfy our legitimate and vital interests , if it does not lead straightaway to concrete and tangible action . 96 . In today's interdependent world , solutions adopted in isolation or antagonistic solutions are no longer feasible . There…	General: the idea of reform of the whole international economic order , unless it is practical and realistic , will not have any effect on the most urgent problems . At times it may , and indeed does , happen that the proposal that appears the most ambitious and far-reaching will delay steps that are already clearly needed and , by their very nature , indispensable for any future order . 98 . It …	URY	1975
VEN_1975	vc	0	0	0	0	0	0	international economic order	the agreements adopted here may cast serious doubts on the sincerity of the consensus and the flexibility demonstrated so far . 164 . The forthcoming Paris Conference will meet under the auspices of the agreements adopted here . In our opinion , it will be the first negotiation with a historical perspective between industrial countries and developing countries , whose points of view concerning a …	the agreements adopted here may cast serious doubts on the sincerity of the consensus and the flexibility demonstrated so far . 164 . The forthcoming Paris Conference will meet under the auspices of the agreements adopted here . In our opinion , it will be the first negotiation with a historical perspective between industrial countries and developing countries , whose points of view concerning a …	VEN	1975
YUG_1975	vc	0	0	0	0	0	0	international economic order , International Economic Order	substantive transformation of political and economic relations and structures . E71 , The victory of the peoples of Viet Nam , Cambodia and Laos , the mortal blows dealt to the colonial system in Africa , the successes of Latin American countries in the battle to strengthen their political ind economic independence , and the democratic ind progressive changes made in the internal relations ) f ma…	The adoption of the Declaration and the Program of Action on the Establishment of a New International Economic Order [ resolutions 3201 ( S-VI ) and3202 { S-VI ) ] marked an orientation towards a fundamental change in the existing system of international economic relations	YUG	1975
ZMB_1975	vc	0	0	0	0	0	0	international economic order	session was devoted to the consideration of a crucial and urgent issue in contemporary international life . Like the sixth special session , it was convened at the initiative of the non - aligned countries , and attests to the persistent search , on the part of those countries , for imaginative ways and means of resolving international problems through co-operation and consultation . 172 . At the…	session was devoted to the consideration of a crucial and urgent issue in contemporary international life . Like the sixth special session , it was convened at the initiative of the non - aligned countries , and attests to the persistent search , on the part of those countries , for imaginative ways and means of resolving international problems through co-operation and consultation . 172 . At the…	ZMB	1975
AFG_1976	vr	vc	0	0	0	0	0	Algiers Conference , international economic order , special drawing rights , International Monetary Fund	8th Meeting } regarding relations between our two countries . I should like to take this opportunity to express the hope that the only political problem existing between us will find a final settlement . My fellow representatives , the only way in which all of us can resolve our differences entirely is through peaceful negotiations . I can assure this world body that we are looking forward to an …	GENERAL: The historic resolutions of the sixth and seventh special sessions , based on the fundamental principles of full , permanent and unreserved sovereignty over natural resources , a fair price for raw materials and primary commodities and the reform of the international monetary system , including a new and realistic approach to the debt problems of the developing , and especially the least…	AFG	1976
ARE_1976	vc	0	0	0	0	0	0	International Economic Order , international economic order	establishment . 171 . Much as we may feel proud of the achievements made in the field of political liberation , we are still concerned at the lack of parallel progress in the economic domain . The third world continues to suffer from poverty and deprivation , and the deep gap between developed industrialized countries and developing countries continues to grow wider . 172 . We are deeply concerne…	establishment . 171 . Much as we may feel proud of the achievements made in the field of political liberation , we are still concerned at the lack of parallel progress in the economic domain . The third world continues to suffer from poverty and deprivation , and the deep gap between developed industrialized countries and developing countries continues to grow wider . 172 . We are deeply concerne…	ARE	1976
AUS_1976	vr	0	0	0	0	0	0	international economic order	to which I have referred , primacy must be accorded to economic questions . The complex problems posed by global shortages of food and energy , the population explosion , the gap between rich and poor countries , inflation and the recession in world trade , are major sources of tension , They present the developed and developing worlds with a crucial challenge in international co-operation . 167 …	to which I have referred , primacy must be accorded to economic questions . The complex problems posed by global shortages of food and energy , the population explosion , the gap between rich and poor countries , inflation and the recession in world trade , are major sources of tension , They present the developed and developing worlds with a crucial challenge in international co-operation . 167 …	AUS	1976
AUT_1976	vc	0	0	0	0	0	lo	Covenant on Economic , Human Rights Committee , international economic order	future . We should not throw it overboard on the voyage to such a world for the sake of short-term fictitious glint . Morality and justice dictate that violations of human rights , wherever they occur , must be the subject of our concern and earnest efforts to eliminate them . 129 . It was therefore with special satisfaction that Austria learned that a further step forward has been taken towards …	GENERAL: The Austrian Government has pledged to support every endeavor that leads to the building of a more just and stable international economic order . 137 . In the present critical stage of the dialog between developing and industrialized countries Austria strongly hopes that the spirit of mutual understanding , conciliation and co-operation , which manifested itself so clearly at the seventh…	AUT	1976
BDI_1976	vc	0	0	vc	0	0	0	international economic order , International Economic Order , tariff	rule . In the same way that these countries finally triumphed over their former rulers , those which are fighting for a necessary revision of international economic relations will win-and this is our firm conviction-over those who egotistically argue for the maintenance of the present status quo . Our optimism is based on the justice of our claims , and the fact that a number of industrialized co…	General: we note , not without bitterness , that some developed countries are trying to label as confrontation the negotiations which are going on to establish a new international economic order . 229 . My Government thinks that this means of proceeding is a major obstacle to the efforts to promote international economic relations on a more equitable basis . 230 . The developing countries , for t…	BDI	1976
BEL_1976	vr	0	na	0	0	0	lo	international economic order , World Bank , Human Rights Committee	at Nairobi took important decisions both with regard to raw materials and the indebtedness of developing countries and in other areas , particularly the transfer of technology to the developing countries . 19 . In the area of raw materials , the participants undertook to hold true negotiations . These will relate particularly to action designed to stabilize the prices of certain commodities , whi…	Human Rights: At the beginning of this year , the two International Covenants on Civil and Political Rights and on Economic , Social and Cultural Rights [ resolution 2200 ( XXI ) , annex ] came into force . 57 . The Belgian Government is now concluding the process of ratification . We subscribe to the optional machinery provided for in article 41 of the Covenant on Civil and Political Rights , wh…	BEL	1976
BFA_1976	vc	0	0	0	0	0	0	international economic order	and assiduously looking for negotiated solutions to these problems by means of dialog and consultation , the developed countries are opposed to them and are imposing on them a dialog of the deaf . 97 . Upper Volta is open to dialog but will not counte-nance having a dialog used as a diversionary weapon or , in the last analysis , as a means for evading concrete action . All dialog should be based…	General: All dialog should be based on the real political will of the parties involved to set up just and democratic international economic relations in accordance with the objectives of the new international economic order . 98 . Unfortunately , however , certain developed countries are not ready to accept the fundamental structural trans-formations that are called for by the new international e…	BFA	1976
BGD_1976	vc	0	0	0	0	0	0	International Economic Order	with gratitude and admiration by the inter-national community for years to come . 298 . The most important challenge facing the international community today is the crisis in international economic relations . The heart of the problem lies in the widening disparity between the rich and the poor nations of the world . Extensive negotiations during the past few years have confirmed the urgent need …	Extensive negotiations during the past few years have confirmed the urgent need to establish a more equitable relationship between the developed and the developing countries of the world . Out of this recognition was born the Declaration and Program of Action on the Establishment of a New International Economic Order	BGD	1976
BHR_1976	vc	0	0	0	0	0	0	international economic order	stopped , when some regimes are rid of the policy of racial discrimination , when States refrain from interfering in the domestic affairs of other States , when some States relinquish their policy of colonialism and when all economic relations are established on an equitable and just basis for all countries , then we shall have actually achieved the peace and security we seek for this world and t…	stopped , when some regimes are rid of the policy of racial discrimination , when States refrain from interfering in the domestic affairs of other States , when some States relinquish their policy of colonialism and when all economic relations are established on an equitable and just basis for all countries , then we shall have actually achieved the peace and security we seek for this world and t…	BHR	1976
BOL_1976	vc	0	0	0	0	0	0	international economic order , International Economic Order	of consolidating a democratic international order entails the need to effect the historic task of eliminating injustices from economic relations , a matter of paramount importance alluded to by His Excellency , the President of Bolivia , General Hugo Banzer Suarez , last year in this same Assembly . 117 . The developing countries advocate the establishment in this era of interdependence of politi…	of consolidating a democratic international order entails the need to effect the historic task of eliminating injustices from economic relations , a matter of paramount importance alluded to by His Excellency , the President of Bolivia , General Hugo Banzer Suarez , last year in this same Assembly . 117 . The developing countries advocate the establishment in this era of interdependence of politi…	BOL	1976
BRB_1976	0	vr	0	0	0	0	lo	International Monetary Fund , Covenant on Economic	concerned that the developed countries appear to be set against accepting the principle of " indexation " , which we believe to be an important aspect of any mechanism that may be devised to deal with decreases in export earnings from the commodities of our countries . My delegation is convinced that a relationship must be established between the prices we receive for our exports and those we pay…	IMF: My delegation is convinced that a relationship must be established between the prices we receive for our exports and those we pay for imports ; for our economic development prospects are conditioned by the purchasing power of our export earnings . We trust that such arrangements as the compensatory finance facility of the International Monetary Fund and the integrated program for commodities…	BRB	1976
BTN_1976	vc	0	0	0	0	0	0	international economic order	rich and poor countries is still one of the major sources of tensions and conflicts . It is evident that the present economic order cannot ensure the progress and prosperity of the developing countries . We are all aware that it is not the fluctuations in the market forces which are causing economic stagnation in the developing countries , but the inbuilt biases of the present economic order itse…	rich and poor countries is still one of the major sources of tensions and conflicts . It is evident that the present economic order cannot ensure the progress and prosperity of the developing countries . We are all aware that it is not the fluctuations in the market forces which are causing economic stagnation in the developing countries , but the inbuilt biases of the present economic order itse…	BTN	1976
BWA_1976	vc	0	0	0	0	0	0	international economic order	Socialist Republic of Viet Nam . My delegation sees , in this act , gross interference in the internal affairs of small States , a denial of their right to self-determination and a travesty of the principle of universality of membership . Being a small State itself , Botswana can only plead , for what it is worth , that every effort should be made to ensure the immediate admission to the Organiza…	Socialist Republic of Viet Nam . My delegation sees , in this act , gross interference in the internal affairs of small States , a denial of their right to self-determination and a travesty of the principle of universality of membership . Being a small State itself , Botswana can only plead , for what it is worth , that every effort should be made to ensure the immediate admission to the Organiza…	BWA	1976
CHN_1976	vc	0	0	0	0	0	0	international economic order	. 36 . We firmly support the proposal of the Government of Sri Lanka to declare the Indian Ocean a zone of peace . 4 We firmly support the proposal of the Government of Pakistan to establish a nuclear-free zone in South Asia.s We firmly support the solemn statement of the King of Nepal declaring Nepal a zone of peace . We firmly support the reasonable position taken by Bangladesh on the question …	We firmly support the just struggle of the third-world countries for the establishment of the new international economic order	CHN	1976
CMR_1976	vc	0	0	0	0	0	0	international economic order , international economic orders	has been characterized both by the crystallization of certain existing situations and by dangerous and explosive developments in certain hotbeds of tension . 205 . The state of generalized confusion in international monetary policy , aggravated by inflation , has brought the world economy to a deadlock . The imbalances in international trade , the gaps between developed and developing countries ,…	has been characterized both by the crystallization of certain existing situations and by dangerous and explosive developments in certain hotbeds of tension . 205 . The state of generalized confusion in international monetary policy , aggravated by inflation , has brought the world economy to a deadlock . The imbalances in international trade , the gaps between developed and developing countries ,…	CMR	1976
COD_1976	vc	0	0	0	0	0	0	international economic order	my country is already maintaining fruitful relations of productive co-operation marked by understanding and solidarity . 209 . To conclude on this subject , my delegation earnestly hopes that the countries which have knocked at the door of our Organization and which in spite of their endeavors have so far been unable to assume their places in this forum will join us in the very near future . 210 …	my country is already maintaining fruitful relations of productive co-operation marked by understanding and solidarity . 209 . To conclude on this subject , my delegation earnestly hopes that the countries which have knocked at the door of our Organization and which in spite of their endeavors have so far been unable to assume their places in this forum will join us in the very near future . 210 …	COD	1976
COG_1976	vc	0	0	0	0	0	0	international economic order	him in the course of his recent official visit to the People's Republic of the Congo . The Congolese Party and State are very appreciative of the efforts made by the Secretary - General and his distinguished assistants to make of the United Nations a heeded , dynamic institution which measures up to the great ideals of peace and international security . 229 . The most notable event in the life of…	This is the process of establishing a new international economic order to remedy-toe present economic system which is based on the exploitation of the third world by the capitalist countries	COG	1976
CSK_1976	vc	0	0	0	0	0	0	international economic order	from the socialist countries but also from their Western partners . Only thus shall we witness the triumph , in Vienna , of the principle that reductions should not give one-sided military advantages to any one of the participating countries . It is only by this approach that we shall achieve agreement . 42 . The Government of the Czechoslovak Socialist Re-public is doing its utmost to contribute…	We support the establishment of a new international economic order and the introduction of progressive changes directed at the speedy elimination of the heritage of colonialism in the developing countries . We are therefore striving for a just participation of all countries in the international division of labour among all countries , for the development of relations of equality among States and …	CSK	1976
CUB_1976	vc	0	0	0	0	0	0	international economic order , International Economic Order	maintain the united efforts of the socialists , the non-aligned and all other countries interested in the promotion of true international co-operation . That effort must be channeled along three levels at the same time : we must consolidate , extend and make irreversible international detente ; we must achieve effective agreements on the road towards general and complete disarmament ; we must ado…	maintain the united efforts of the socialists , the non-aligned and all other countries interested in the promotion of true international co-operation . That effort must be channeled along three levels at the same time : we must consolidate , extend and make irreversible international detente ; we must achieve effective agreements on the road towards general and complete disarmament ; we must ado…	CUB	1976
DNK_1976	vr	0	0	0	0	0	0	international economic order	. With regard to my second point , the North-South dialog , the economic relations between the developed and the developing countries constitute a question on which the attention of the General Assembly has been focused increasingly during the last few years . 74 . An important achievement of the General Assembly was the adoption at the seventh special session of a comprehensive set of guidelines…	We are now in the early stage of a long process of negotiations aimed at the realization of a more equitable international economic order... The developed countries will have to accept changes in the structure of the international economy that will run counter to vested interests . They must accept the emergence of a new international division of labor between developed and developing countries .…	DNK	1976
DOM_1976	0	0	0	vr	0	0	0	tariff	to have them associated to this new effort of international cooperation is based not only on the recognition of the important contribution which both economic Powers could make to the greater effectiveness of the new instrument but also on the benefits that would result from the adherence of the European Economic Community to the provisions of the instruments and therefore its participation in th…	to have them associated to this new effort of international cooperation is based not only on the recognition of the important contribution which both economic Powers could make to the greater effectiveness of the new instrument but also on the benefits that would result from the adherence of the European Economic Community to the provisions of the instruments and therefore its participation in th…	DOM	1976
DZA_1976	vc	0	0	0	0	0	0	international economic order	through a period of transition and adaptation which has replaced the former pattern of international relations by a system which takes more account of the preoccupations of all and which gives a more reasonable , if not a more equitable , share to everyone in the settlement of our common affairs . I should like to recall , without dwelling on them , the controversies arising from the spectacular …	This situation , which is intolerable for all , demands that radical solutions be arrived at by common agreement in order to lay the foundations for a new international economic order better adapted to the requirements of our times	DZA	1976
ECU_1976	vc	0	0	0	0	0	0	International Economic Order , international economic order	sovereignty in the Amazon River . Ecuador reiterates in this august Assembly its fervent desire that this question , as well as the others which affect inter-American concord , should find an early and just solution in an atmosphere of mutual understanding . Other important cases include the so-called Canal Zone of Panama , the question of Belize and the Malvina Islands , and problems such as the…	sovereignty in the Amazon River . Ecuador reiterates in this august Assembly its fervent desire that this question , as well as the others which affect inter-American concord , should find an early and just solution in an atmosphere of mutual understanding . Other important cases include the so-called Canal Zone of Panama , the question of Belize and the Malvina Islands , and problems such as the…	ECU	1976
EGY_1976	vc	0	0	0	0	0	0	international economic order	a better future for humanity and the establishment of a just peace in the world will always be remembered . 7 . The world today is one of constant movement and change . The phenomenon of international detente symbolizes the change which has taken place in relations between the super-Powers , but the third-world countries and all peace-loving peoples are still striving resolutely to build a new wo…	the third-world countries and all peace-loving peoples are still striving resolutely to build a new world - a world which rejects all forms of domination , coercion , exploitation and discrimination . 8 . The kind of world they hope to build is one in which a new international economic order can be realized , bringing about economic well-being for all , social justice for all and a just peace for…	EGY	1976
ETH_1976	vc	0	0	0	0	0	0	international economic order	Hardly any significant agreement has been achieved involving a reduction of existing stocks of armaments . All the lamentations about disarmament have only resulted in limited agreements on arms control and have not placed any significant constraint on the frightful accumulation of conventional and thermonuclear weapons , or on their increasing sophistication . 90 . For a long time , discussions …	Almost no attention has been given , until very recently , to the need to restructure the international economic order and to redistribute equitably the world's economic surpluses	ETH	1976
FRA_1976	vc	0	0	0	0	0	0	international economic order	raw-materials markets , which have made considerable headway . France closely associated itself with the elaboration of the Inter-national Development Strategy for the Second United Nations Development Decade [ resolution 2626 ( XXV ) ] and confirmed its interest in this collective effort . When it became evident that new relations had to be established between the producers and consumers of ener…	France has participated unconditionally and without ambiguity in the immense undertaking of joint reflection required to set up a new international economic order . For , indeed , this is precisely what has to be done : to replace the disorder in world economic relations , and the relations of force permeating them , by the quest for rationality and justice ; and to ensure lastingly , at the worl…	FRA	1976
GAB_1976	vc	0	na	0	0	0	0	international economic order , World Bank	and a logical emanation of an anachronistic world economic system that is itself dominated by disorder . 66 . Indeed , that disorder is manifested in different forms , of which inflation , the worsening of the terms of trade , and the constant impoverishment of the third world are just a few examples . 67 . That problem is of such concern and so crucial to our countries that it has led to the con…	and a logical emanation of an anachronistic world economic system that is itself dominated by disorder . 66 . Indeed , that disorder is manifested in different forms , of which inflation , the worsening of the terms of trade , and the constant impoverishment of the third world are just a few examples . 67 . That problem is of such concern and so crucial to our countries that it has led to the con…	GAB	1976
GHA_1976	vc	0	0	0	0	0	0	international economic order	peoples . If anything , they breed conflicts of interest and threaten peace and security in the third world . 256 . Entente as a means of promoting peace must also be employed in the settlement of all international issues , including the lingering problem of under-development and exploitation . 257 . The glaring inequalities and imbalances in the inter-national economic structure , together with …	peoples . If anything , they breed conflicts of interest and threaten peace and security in the third world . 256 . Entente as a means of promoting peace must also be employed in the settlement of all international issues , including the lingering problem of under-development and exploitation . 257 . The glaring inequalities and imbalances in the inter-national economic structure , together with …	GHA	1976
GIN_1976	vc	0	0	0	0	0	0	international economic order	to problems of development and raw materials , and the adoption at the twenty-ninth regular session of the General Assembly of the Charter of Economic Rights and Duties of States ; despite the several sessions of the Third United Nations Conference on the Law of the Sea ; despite the so-called North-South Conference in Paris and the fourth session of UNCTAD in Nairobi , the international economic…	the international economic situation remains unchanged and is therefore still the overriding preoccupation of developing countries . Everything points to a total absence of political will on the part of the industrialized Powers establish a new international economic order . Thus , for developing countries , the final solution remains to struggle by effecting radical changes within each State , t…	GIN	1976
GUY_1976	vc	vc	0	0	0	0	0	international economic order , International Monetary Fund , Bretton , development banks	and I urge the international community to consider in earnest measures to safeguard the integrity and sovereignty of small States and to discourage all attempts to interfere with their right to pursue the paths they have freely chosen for themselves . This , after all , is one of the fundamental principles enshrined in the Charter , to which we all subscribe . 323 . But the security of developing…	The International Monetary Fund and the Bretton Woods monetary system must give way to alter-native structures such as international development banks which are not geared to-the revival and reconstruction of Europe or to preferential arrangements for the developed marketing economies , but rather to the just distribution of the gains of an equitable global system	GUY	1976
HUN_1976	vc	0	0	0	0	0	0	international economic order	countries become more substantial . 101 . My country attaches great importance to the international activity of the non-aligned countries . We warmly welcome the positive results of the Colombo Conference and are convinced that the implementation of the Colombo resolutions [ see A / 311197 , annex IV ] will result in stronger co-operation between the socialist and the non-aligned countries . 102 …	We understand and support the endeavors of developing countries to bring about mutually advantageous international economic relations free from discrimination and based on equality . The position of Hungary on the establishment of a new international economic order was extensively explained by the Hungarian delegations	HUN	1976
IDN_1976	vc	0	lo	0	0	0	0	International Economic Order , international economic order , International Development Association , International Bank for Reconstruction	stagnation , mass poverty and unemployment continue to be the condition of the vast majority of mankind . This situation has to be rapidly improved if our achievement is to be preserved and fostered . 113 . It is widely recognized that the basic cause of this deplorable condition has its roots in the structural imbalances in the international economic relationship . We are all committed to build …	General: The seventh special session , which followed and was hailed as a milestone in international negotiations , has set in motion the process of restructuring the world economic system through a series of negotiations . The results of the seventh special session indeed represent the first global consensus on the need to restructure the international economic system substantially in favor of t…	IDN	1976
IRN_1976	vc	0	0	0	0	0	0	international economic order	concerns that underlay our proposal when we first made it have not diminished over the intervening time . On the contrary , subsequent developments have exacerbated the turbulent political atmosphere of the region . And this has reinforced our conviction that the introduction of nuclear weapons into the area would undoubtedly have the most ominous consequences for the entire region and indeed for…	In the past two years we have witnessed an increasing focus on the need for ending the obsolete scheme of dependence and dominance and the need for its replacement by a new international economic order in which the legitimate interests of all countries-particularly the developing ones - would be met	IRN	1976
IRQ_1976	vc	0	0	0	0	0	0	international economic order	order to enable the Korean people to determine their future without foreign interference , as well as to reunify their territory . 30 . Ever since the developing countries attained their political independence , they have been striving to overcome the problems of under-development bequeathed to them by the long periods of exploitation , and to achieve decent growth rates that would enable them to…	Iraq has actively participated , along with other developing States , in the various international economic conferences held with a view to achieving equitable international economic relations and creating a new international economic order which would enable the developing countries to deal on equal terms with the developed countries and help them to realize their legitimate aspirations to raise…	IRQ	1976
ITA_1976	vc	0	0	0	0	0	0	international economic order	work of that important meeting and has noted with great interest its conclusions , ' which were so significantly recalled yesterday by the Prime Minister of Sri Lanka [ 11th meeting ] . 156 . In recent years world history has evolved more and more according to a single pattern in which all States , the various economic systems , and the prospects of progress and peace for all peoples of the world…	Italy is convinced of the need , which was also stressed at the Colombo Conference , to achieve a new international economic order which will allow every nation to follow the path of development most appropriate to its own requirements and traditions and to enjoy a fair share of the world process of the production and distribution of goods . This objective will be attained only in an economic sys…	ITA	1976
JAM_1976	vc	0	0	0	0	0	0	international economic order	beyond anything we have so far seen . 116 . The continuing delay by the international community in coming to grips with long-standing major problems increases the likelihood of new tensions and problems arising from them . The upsurge of international terrorism , the real possibility of a full-scale racial holocaust in southern Africa and nuclear proliferation are but examples . Economic crisis a…	Economic crisis after economic crisis and the continuing massive under-development of mankind can be largely attributed to the unwillingness of the industrialized countries to take positive and constructive steps towards removing economic inequity through the establishment of a new international economic order	JAM	1976
JOR_1976	vc	0	0	0	0	0	0	international economic order	" haves " and the " have-nots , " is gone . The original gap seems to be widening today rather than narrowing and at an accelerated rate which only phenomenal technological breakthroughs are making possible . There is a growing realization that national efforts at economic and social betterment are wholly inadequate to remedy a situation whose seriousness is compounded as we enter the final quart…	The figures just cited show clearly that we are still in the embryonic stage of the drive to structure the new international economic order and that at this session and for decades to come the United Nations should give all its attention to the appalling inequities which afflict the world	JOR	1976
KEN_1976	vc	0	0	0	0	0	0	International Economic Order , international economic order	delegation feels are of equal importance to the ones already enumerated . The principles which will govern our future international economic relationships have already been established . This was done at both the sixth and seventh special sessions , after the realities of our interdependence had finally convinced the world community that the time for smooth expressions of international economic s…	delegation feels are of equal importance to the ones already enumerated . The principles which will govern our future international economic relationships have already been established . This was done at both the sixth and seventh special sessions , after the realities of our interdependence had finally convinced the world community that the time for smooth expressions of international economic s…	KEN	1976
LAO_1976	vc	0	0	0	0	0	0	international economic order	a change in the world situation , a change that will be of great benefit to the struggle for peace , independence , democracy and social progress . We believe that this movement has weakened and , in fact , paralyzed the capacity of the imperialist and reactionary forces to wage a war of aggression as they did in the past against other countries . That is why the struggle for peace and detente th…	a change in the world situation , a change that will be of great benefit to the struggle for peace , independence , democracy and social progress . We believe that this movement has weakened and , in fact , paralyzed the capacity of the imperialist and reactionary forces to wage a war of aggression as they did in the past against other countries . That is why the struggle for peace and detente th…	LAO	1976
LBY_1976	vc	0	0	0	0	0	0	international economic order	permitted hijacked planes to land at its airports . 139 . The colonialist and Zionist Powers are attempting to undermine the Libyan Arab Republic and to create a demagogic atmosphere in order to conceal their terrorist actions against people under the yoke of colonialism and foreign domination . 140 . The sixth and seventh special sessions of the General Assembly were turning-points and essential…	permitted hijacked planes to land at its airports . 139 . The colonialist and Zionist Powers are attempting to undermine the Libyan Arab Republic and to create a demagogic atmosphere in order to conceal their terrorist actions against people under the yoke of colonialism and foreign domination . 140 . The sixth and seventh special sessions of the General Assembly were turning-points and essential…	LBY	1976
LSO_1976	vc	0	cp	0	0	0	0	international economic order , World Bank	that North and South Korea should continue a dialog to resolve the outstanding problems between the two Koreas . Clearly , the consensus of 1973 is the most substantive basis for resolving the question of Korea , and I should like to express my delegation's appreciation to the two parties for the understanding which has been reached to remove this issue from the agenda of this session and for the…	World Bank: With the assistance of the World Bank , we have been engaged in a serious examination of ways of reabsorbing this labor into the Lesotho economy	LSO	1976
MAR_1976	vr	0	0	0	0	0	0	international economic order	resolution 2626 ( XXV ) ] and the building of international economic co-operation , we cannot but acknowledge that it is presumptuous to speak of success in this dialog , especially since the fourth session of UNCTAD . 92 . It is , however , true that the protagonists are narrowing their differences in an effort of constructive consultation which was begun at the sixth special session of the Gene…	there are good grounds for believing that we are on the threshold of institutional and economic restructuring , which should lead to the establishing of a new international economic order	MAR	1976
MDG_1976	vc	0	na	0	0	0	0	World Bank , international economic order	read all the economic provisions appearing in the United Nations Charter , but may I read this part of the Preamble : " We , the peoples of the United Nations , determined . . . to promote social progress and better standards of life in larger freedom . . . The cautious estimates established at the World Food Conference , held in Rome in November 1974 , indicated that 500 million human beings wer…	read all the economic provisions appearing in the United Nations Charter , but may I read this part of the Preamble : " We , the peoples of the United Nations , determined . . . to promote social progress and better standards of life in larger freedom . . . The cautious estimates established at the World Food Conference , held in Rome in November 1974 , indicated that 500 million human beings wer…	MDG	1976
MEX_1976	vc	0	0	0	0	0	0	development bank , international economic order	free postage and telegraph and free access to radio and television . 15 . Mexico began 1975 , International Women's Year , by eliminating , through constitutional and legislative reforms , all existing barriers to the complete integration of women into every activity of national life . 16 . Mexico made a gigantic effort to improve prospects for economic and social progress . Between 1970 and 1975…	free postage and telegraph and free access to radio and television . 15 . Mexico began 1975 , International Women's Year , by eliminating , through constitutional and legislative reforms , all existing barriers to the complete integration of women into every activity of national life . 16 . Mexico made a gigantic effort to improve prospects for economic and social progress . Between 1970 and 1975…	MEX	1976
MLI_1976	vc	0	lo	0	0	0	0	international economic order , International Economic Order , World Bank , International Development Association , IDA	/ 31 / 197 , annex IV , resolution 12 . ] 82 . As I said during the general debate last year , the insecurity which characterizes the international situation in regard to peace is also , unfortunately , a feature of the world economic situation . The same division exists , namely , the developed world on one side and the third world or the developing world on the other . 83 . More than two years …	World Bank: the prospects for the fifth replenishment of the resources of the International Development Association [ IOA ] , a branch of the World Bank which was established to assist in the financing of the development of the poorest countries , by means of long-term , interest-free bans are not encouraging because of the reluctance of the traditional donors	MLI	1976
MLT_1976	vc	0	0	0	0	0	0	international economic order	194 . The same universalist vision inspires my country as we consider the economic field . The existing international economic imbalance has increasingly become a subject of major concern both within the United Nations system and outside it . The problems concerning economic relations among States have now properly assumed their primary role in our discussions . Unfortunately , however , an appre…	Malta's support for the concepts and objectives of the new international economic order is unqualified . As a small island economy totally lacking in conventional natural resources , we uphold objectives which ensure respect for the rights of all States while acknowledging the special needs of particular categories of disadvantaged economies . For us the new economic order does not mean a simple …	MLT	1976
MNG_1976	vr	0	0	0	0	0	0	International Economic Order	with the need to strengthen the economic independence of developing countries . 244 . The discussions on international economic issues in the light of the needs of the developing countries at the sixth and seventh special sessions of the United Nations General Assembly and in other representative international forums under United Nations auspices have been of great significance . Important positi…	with the need to strengthen the economic independence of developing countries . 244 . The discussions on international economic issues in the light of the needs of the developing countries at the sixth and seventh special sessions of the United Nations General Assembly and in other representative international forums under United Nations auspices have been of great significance . Important positi…	MNG	1976
MOZ_1976	vc	0	0	0	0	0	0	international economic order	and elaborate a program of priorities and recommendations and to study the question of the convening of a world conference on disarmament . 203 . The international economic system that was established after the Second World War brought unprecedented expansion and prosperity to the developed countries . Since the Second World War the world has seen not only an enormous capacity of production but a…	The struggle by developing countries to establish a more just international economic order does not require any further explanation for it emerges within a situation that can only be classified as relations of exploitation of the developing countries by the capitalist Power	MOZ	1976
MRT_1976	vc	0	0	0	0	0	0	international economic order	the Government of the People's Republic of China , which are today cruelly stricken by his passing , we extend our most sorrowful condolences and assure them of our support and sympathy in these difficult hours . 40 . The thirty-first session of the General Assembly opens at a time when the international community is more aware than ever of two essential requirements : on the one hand , the need …	the Government of the People's Republic of China , which are today cruelly stricken by his passing , we extend our most sorrowful condolences and assure them of our support and sympathy in these difficult hours . 40 . The thirty-first session of the General Assembly opens at a time when the international community is more aware than ever of two essential requirements : on the one hand , the need …	MRT	1976
MYS_1976	vc	0	0	0	0	0	0	International Economic Order , international economic order	the Decade to . ensure the attainment of the targets set out in the International Development Strategy . 126 . The interdependence of nations and global economic problems are realities that confront the world community ; they require no emphasis . The many and acute disparities between the developed and developing countries have long been identified , and the demand for remedial measures has been…	More often than not , statements of principle and decisions concerning the . restructuring and creation of a more equitable economic order have been accepted by the developed countries with reluctance , or even without any intention of their pursuit	MYS	1976
NGA_1976	vc	0	0	0	0	0	0	International Economic Order , Development Bank , international economic order	151 . It is very clear to all that the non-aligned movement was born in the wake of international ideological conflicts with the objective of defusing the cold war tension . As long as these ideological conflicts exist , albeit at a reduced level , the non-aligned movement will continue to serve its purpose . As long as the world continues to be divided into the " haves " and the " have-nots " , …	151 . It is very clear to all that the non-aligned movement was born in the wake of international ideological conflicts with the objective of defusing the cold war tension . As long as these ideological conflicts exist , albeit at a reduced level , the non-aligned movement will continue to serve its purpose . As long as the world continues to be divided into the " haves " and the " have-nots " , …	NGA	1976
NIC_1976	vc	0	0	0	0	0	0	international economic order	of that international economic and social order must be sustained , persistent and intelligent . We are aware of the close link between economics and politics , but we do not belong to any deterministic school and we firmly believe that confrontation is not the most satisfactory approach to the problem or the most practicable way of solving it . 315 . In that spirit we participated in the Third M…	our country , like the other developing countries , supported the decision of the vast majority of the international community to establish a new international economic order	NIC	1976
NLD_1976	vr	0	vr	0	0	0	0	International Development Association , international economic order	essential importance , therefore , is the mobilization of the political will of all parties . The Netherlands Government , for its part , wishes to reiterate its pledge to implement the decisions of the seventh special session and of the fourth session of UNCTAD . 22 . Apart from the continuing dialog and negotiations in Paris , the first test case will be the forthcoming UNCTAD negotiations on t…	During the seventh special session the countries of the European Community showed their readiness unitedly to make a positive contribution towards the building of a more just and equitable international economic order . Today on behalf of the nine members I wish to reiterate that pledge and our will to carry out the commitments that we undertook at that special session	NLD	1976
NOR_1976	vc	0	0	0	0	0	lo	international economic order-to , Covenant on Economic , Human Rights Committee , international economic order	I should like once more to express to the Secretary-General our deep-felt gratitude and appreciation for his ceaseless energy and dedication to the cause of peace and the promotion of international co-operation . His outstanding leadership qualities have enhanced the prestige of the United Nations and been a great asset to this Organization . 54 . The agenda of this session of the General Assembl…	General: It goes without saying that , in order to come to grips with problems like mass poverty in the world , the crises of population growth and mounting unemployment , such far-reaching and basic reforms are needed that nothing short of a new international economic order can be the ensuing result; Human Rights: My country therefore welcomes the establishment of the Human Rights Committee unde…	NOR	1976
NZL_1976	vr	0	0	0	0	0	0	international economic order	narrow range of agricultural commodities , New Zealand knows at first hand the difficulties and uncertainties faced by developing countries whose economic progress is dependent upon a stable and remunerative trade in commodities , mainly primary commodities . I have mentioned our own problems arising from the international recession . But we realize fully that many developing countries were hit e…	narrow range of agricultural commodities , New Zealand knows at first hand the difficulties and uncertainties faced by developing countries whose economic progress is dependent upon a stable and remunerative trade in commodities , mainly primary commodities . I have mentioned our own problems arising from the international recession . But we realize fully that many developing countries were hit e…	NZL	1976
OMN_1976	vr	0	0	0	0	0	0	International Economic Order	. 69 . We now have a heap of international documents which voice the conscience of the world and whose provisions deserve to be put into effect and to be respected since they are the result of long and exhausting studies and negotiations . I am referring to the proceedings of the United Nations General Assembly at its sixth and seventh special sessions and at other , regular , sessions , as well …	. 69 . We now have a heap of international documents which voice the conscience of the world and whose provisions deserve to be put into effect and to be respected since they are the result of long and exhausting studies and negotiations . I am referring to the proceedings of the United Nations General Assembly at its sixth and seventh special sessions and at other , regular , sessions , as well …	OMN	1976
PAK_1976	vc	0	0	0	0	0	0	international economic order	global economy acts like a strong current setting the developing countries back in their voyage to self - realization . This situation , he concludes , is intolerable . 25 . Unless the inherent bias of the existing institutions of trade and capital in favor of the strong and the rich is removed and unless the massive economic power of rich countries is counterbalanced by unity among the developin…	Unless the inherent bias of the existing institutions of trade and capital in favor of the strong and the rich is removed and unless the massive economic power of rich countries is counterbalanced by unity among the developing countries , the gap between the poor and the rich will continue to expand	PAK	1976
PAN_1976	vr	cp	0	0	0	0	0	international economic order , International Monetary Fund	94 . Possibilities for the developing countries to share among themselves their capacity for development has increased in the last years . We now have unprecedented opportunities to achieve the scientific and technological breakthroughs which are vital for development . Therefore technical co-operation among the developing countries could be an important contribution to their development and to a…	IMF: We have attentively followed the discussions at the meeting of the International Monetary Fund which were held in Manila	PAN	1976
PER_1976	vc	0	0	0	0	0	0	international economic order	would thus be the positive projection of the aforementioned definitions - that is to say , the reformulation of the process of detente at the global level and the new political framework of the North-South economic confrontation . 119 . The provisional or preventive character of solutions recently applied to critical questions in international relations is a total departure from the type of appro…	would thus be the positive projection of the aforementioned definitions - that is to say , the reformulation of the process of detente at the global level and the new political framework of the North-South economic confrontation . 119 . The provisional or preventive character of solutions recently applied to critical questions in international relations is a total departure from the type of appro…	PER	1976
PHL_1976	vc	0	0	0	0	0	0	international economic order , Bretton	, but a conspiracy of willful minorities , each pursuing its own selfish purpose or advantage , or coercing the real majority into a meaningless unity under threats of exclusion and isolation . 54 . There is an easy way to dismiss these accusations . One can reply that the skeptics , critics and cynics come from some of the rich industrial Powers that have seen their own automatic majorities of t…	, but a conspiracy of willful minorities , each pursuing its own selfish purpose or advantage , or coercing the real majority into a meaningless unity under threats of exclusion and isolation . 54 . There is an easy way to dismiss these accusations . One can reply that the skeptics , critics and cynics come from some of the rich industrial Powers that have seen their own automatic majorities of t…	PHL	1976
POL_1976	vc	0	0	0	0	0	0	international economic order	a new and just division of labor in the world economy . 74 . What is involved here is the creation of conditions making it possible to implement all progressive and legitimate recommendations of recent important international conferences , particularly the sixth and seventh special sessions of the General Assembly and the fourth session of UNCTAD . In performing the tasks stemming therefrom , we …	a new and just division of labor in the world economy . 74 . What is involved here is the creation of conditions making it possible to implement all progressive and legitimate recommendations of recent important international conferences , particularly the sixth and seventh special sessions of the General Assembly and the fourth session of UNCTAD . In performing the tasks stemming therefrom , we …	POL	1976
PRT_1976	vc	0	0	0	0	0	0	international economic order	as invited guests , the Fifth Conference of Heads of State or Government of Non-Aligned Countries in Colombo , the conclusions of which are of such great importance to this thirty-first session of the General Assembly [ see A / 31 / 197J . 261 . The concern to bring an end to colonial oppression and racial segregation , which dominated the work of that Conference , finds a profound echo in the Po…	With those nations we also share the desire to end the deterioration in commodity price levels and ultimately to create a new international economic order , the fundamental requisite for elimination of the injustices that afflict peoples and the contradictions that divide humanity...Among the causes of concern to my country , I would not like to omit reference to those that are related to world-w…	PRT	1976
ROU_1976	vc	0	0	0	0	0	0	international economic order	implementation of the measures agreed upon . On the other hand , further and greater efforts should be made within the framework of the United Nations to finalize concrete programmes and determine means of practical action aimed at the attainment of the various objectives of the new economic order . We shall also have to envisage the most appropriate framework for the working out , with the parti…	Wishing to contribute to the fulfilment of the requirements of the new international economic order , Romania , which is a socialist country and a member of the Group of 77 , has both in the United Nations and in other international organizations presented a number of concrete proposals involving steps to be taken towards a gradual bridging of the great gaps between States , to the growth of inte…	ROU	1976
SAU_1976	vc	0	0	0	0	0	0	international economic order	economic or the political fields . But this should not lead us to slip into the wilderness of despair , and consequently , be unable to eradicate poverty , sickness and hunger in a world whose masses look up to us to act and to build , and to spread benefits . 75 . A review of our modest achievements last year in the economic field , and in the light of the problems placed on our agenda this sess…	refuses exploitation and compulsion in all their forms , and is therefore working diligently for a new international economic order which may bring about more equity and respect for the rights of both the developing and developed countries respectively	SAU	1976
SDN_1976	vc	0	0	0	0	0	0	international economic order , International Economic Order	Turkish origin . 138 . At this forum we call upon all the parties concerned to exert maximum efforts , and to exhaust all peaceful and diplomatic means , to formulate an acceptable and lasting solution to the problem . In this regard we commend the tireless peace efforts of the Secretary-General and his Special Representatives in Cyprus and we hope that they bear fruit in the near future in order…	Turkish origin . 138 . At this forum we call upon all the parties concerned to exert maximum efforts , and to exhaust all peaceful and diplomatic means , to formulate an acceptable and lasting solution to the problem . In this regard we commend the tireless peace efforts of the Secretary-General and his Special Representatives in Cyprus and we hope that they bear fruit in the near future in order…	SDN	1976
SEN_1976	vc	0	0	0	fp	0	0	arbitration , international economic order	an African solution because OAU has taken charge of the situation . My delegation considers that in accordance with Article 33 of the United Nations Charter and since these problems pit African States against each other , this examination at the African level should be supported by all . Article 33 , after all , stipulates that " the parties to any dispute , the continuance of which is likely to …	General: we have managed to start a movement towards the establishment of an international economic order based no longer on criteria of power , but rather on the respect of common interests and the aspirations of all to life in peace , prosperity and social justice... it is the duty of our Organization to work strongly for their reconstruction along the lines of a new international economic orde…	SEN	1976
SLE_1976	vc	0	0	0	0	0	0	international economic order	struggle which has certainly been plagued by " frustrations " as the Secretary-General aptly mentioned in his report on the work of the Organization [ AI31 / 1 / Add.l ] . 116 . We are happy to note , however , that since the last session of the General Assembly the international scene has undergone some salutary changes , which are no doubt due to the efforts of the much misrepresented third wor…	As a small country , Sierra Leone has contributed and continues to contribute to the translation of the new international economic order into reality by strengthening regional , subregional and interregional co-operation with countries whose present socio-economic structures are similar to its own	SLE	1976
SLV_1976	vc	0	0	0	0	0	0	international economic order	the precepts of the Charter , the maintenance of world peace seeks . 101 . I shall now refer to matters which my delegation considers to be paramount and deserving of the attention of this Assembly . In recent years , my country has wished to state its views on these subjects and reveal its wish to bring forward facts which will be helpful to effective international co-operation in all its aspect…	my country emphasized the need for political willingness , on the part of the industrialized countries , to alter the antiquated and unjust world structure in the economic sphere because at that time the positions of those countries were not precisely favorable to a prompt acceptance of such ideas	SLV	1976
SOM_1976	vc	0	0	0	fp	0	0	expropriation , international economic order , International Economic Order	of South Africa , illustrates the historical truth that large-scale injustices , left without redress for long periods of time , lead inevitably to violent conflict . The Palestinian people were uprooted and , displaced by Zionist aggression 29 years ago and since that time have been denied the right to return to their homes and property . This festering injustice has been the cause of four wars …	I believe that it will have to deal increasingly in the future with tensions caused by the glaring disparities in the global standard of living ; in other words , by the ever widening economic gap between the rich and the poor countries . 218 . The demand of developing countries that this dis-parity be ended has of course been expressed in recent years in the Declaration and Program of Action for…	SOM	1976
SUR_1976	vc	0	0	0	0	0	0	International Economic Order	the principles of the United Nations Charter . We strongly support this declaration and my Government will participate actively in all the activities leading to the implementation of its contents . 167 . In a number of areas our Organization provided both an instrument for negotiations and a forum for the formulation of political guidelines . Despite fundamental conflicts of interest , developed …	the principles of the United Nations Charter . We strongly support this declaration and my Government will participate actively in all the activities leading to the implementation of its contents . 167 . In a number of areas our Organization provided both an instrument for negotiations and a forum for the formulation of political guidelines . Despite fundamental conflicts of interest , developed …	SUR	1976
SWE_1976	vr	0	0	0	0	0	0	international economic order	89 . Today , the sum of $ 300 billion is used annually for military purposes . The total development assistance contributed by the rich countries to the poor countries is but one fifteenth thereof . These figures point to the gigantic and tragic misuse of the material and human resources of the world , creating injustice both within and between nations . What is more , it does nothing to bring us…	We have here an enormous reserve of resources which could be used for realizing a new international economic order ... Our development co-operation is designed to promote social and economic justice and equality in the developing , countries . We consider that solidarity places an obligation on all the rich countries , in both East and West , to realize the ideas behind a new international econom…	SWE	1976
SWZ_1976	vc	0	0	0	0	0	0	international economic order	the world once again clearly called for a more equitable world order . It is time that call was taken seriously . 8 . Our experience over the last eight years since we regained our independence has been that every major social or economic problem is also a political problem , and that the central political problem of mankind is how a balanced mixture of economic growth , social justice and democr…	It is in that context that His Majesty's Government has continued to support and to work for the achievement of a new international economic order , in which power and wealth would be more equitably distributed around the world . Here we should spare no effort to accelerate the balanced transfer of resources from the developed to the developing world	SWZ	1976
SYR_1976	vc	0	0	0	0	0	0	international economic order	it should be pointed out that one of the foremost duties of our Organization is to implement the transfer of part of the funds spent by the super-Powers on the arms race to development purposes . The sincere appeals of the non-aligned and developing countries in this regard must not remain unheeded . 57 . We , in the Syrian Arab Republic , believe that no solution can be found to the suffocating …	We , in the Syrian Arab Republic , believe that no solution can be found to the suffocating world economic crisis that would produce an impact on over-all international relations - particularly that of international co-operation - unless we expedite the establishment of a new international economic orde	SYR	1976
TCD_1976	vc	0	0	0	fp	0	0	International Economic Order , international economic order , International Chamber of Commerce	; but the increasing awareness of the international community cannot remain indulgent to such an attitude which , in plain words , is a deliberate act further to enrich the minority and to impoverish the majority , and to maintain it in a situation of poverty , disease , hunger and illiteracy . 40 . Faced with the urgent problems of raw materials and development , the sixth special session of the…	General: The establishment of a new , international economic order as we see it would remain an insoluble problem if developed States persist in their egoism and fail to agree to fundamental changes in relations governing existing trade relationships	TCD	1976
TGO_1976	vc	vc	na	0	0	0	0	international economic order , International Monetary Fund , special drawing rights , International Development Association , World Bank	33 . Thus , it is always man who is involved , here as . elsewhere-man and his inalienable rights and , above all , his primary freedom , that which frees him from poverty , famine and ignorance . But what has the international community done in this respect ? 34 . Since the world has become aware of the dichotomy which prevails within it , the great gap which separates the rich North from the po…	33 . Thus , it is always man who is involved , here as . elsewhere-man and his inalienable rights and , above all , his primary freedom , that which frees him from poverty , famine and ignorance . But what has the international community done in this respect ? 34 . Since the world has become aware of the dichotomy which prevails within it , the great gap which separates the rich North from the po…	TGO	1976
TUN_1976	vc	0	0	0	0	0	0	international economic order	express the hope that these two friendly countries will very soon take their legitimate place in the United Nations and join us in seeking a solution to the multiple world problems which our Organization must face . 38 . Indeed , the problems which are of concern to all the peoples of the world have not in the past year found a definitive solution , nor has there been any decisive development . W…	At the economic level , this also implied replacing the old international order , broadly marked by the aftermath of the colonial era , by a new economic order based on equality and interdependence… This year was to have marked the beginnings of the concrete carrying out of those undertakings , enabling us to approach the final aim : the establishment of a new international economic order	TUN	1976
TUR_1976	vc	0	0	0	0	0	0	International Economic Order , international economic order	, financing , monetary problems , the environment . The need to adopt a multidisciplinary integrated method to resolve these problems becomes increasingly evident . 199 . The third tendency is the evolution in concepts governing economic relations between industrialized and developing countries-that is to say , the recognition that such relations must be based on equality , equity and reciprocal …	My Government is convinced that the establishment of a new international economic order based cm equality , fairness , interdependence and co-operation among all States regardless of their economic and social systems will rectify inequality and will correct present injustices . At the same time it will make it possible to eliminate the growing gap between developed and developing countries and wi…	TUR	1976
UGA_1976	vc	0	0	0	0	0	0	international economic order	regions of the world . In this respect , the continent deserves increased assistance from the international community . 26 . The alarming disparity between the levels of development in the developed and developing countries has become a threat to world peace and security . Durable solutions must be found to the grave problems being generated by the present distribution of wealth in the world , th…	Durable solutions must be found to the grave problems being generated by the present distribution of wealth in the world , the price relationship between raw materials and manufactured goods and discrimination in the world trade system as well as in the credit and monetary system . My Government considers the move towards the new international economic order as a logical response to the urgent ne…	UGA	1976
VEN_1976	vc	0	0	0	0	0	0	international economic order	must have an immediate response to the growth of world political space . That is the question . The period we are living in could be interpreted as a moment of transition between the old order and the new . 103 . We live in a time when every nation must know exactly what it is after , what it can and what it cannot do . A shrewd sense of realities and of limitations is essential to provide an atm…	As regards the international economic order , there is a question with dramatic implications , How many benefit from the present international economic order ? The international economic order has so far been based on the exploitation of the poor nations	VEN	1976
YDYE_1976	vc	0	0	0	0	0	0	international economic order	of the Cuban people and its leadership . We fully support the struggle of the people of Puerto Rico for self-determination and national independence . We also support the just demands of the people of Panama to assert their sovereignty over the Panama Canal . In Chile , we strongly condemn the Fascist junta , which is not only suppressing the heroic Chilean people but is extending its terrorism b…	The new international economic order , whose guidelines were laid down by the sixth and seventh special sessions , is not only intended to redress the economic grievances of the developing nations ; it is primarily an important condition for genuine international co-operation and peace	YDYE	1976
YEM_1976	vc	0	0	0	0	0	0	international economic order , International Economic Order	to join , and become full Members of , the Organization , thereby enabling them to contribute to the crystallization of the aspirations of their peoples and to participate within the international family towards finding solutions for all the problems which are the responsibility of the United Nation * as a free forum for the peoples of the world , without any discrimination or special considerati…	to join , and become full Members of , the Organization , thereby enabling them to contribute to the crystallization of the aspirations of their peoples and to participate within the international family towards finding solutions for all the problems which are the responsibility of the United Nation * as a free forum for the peoples of the world , without any discrimination or special considerati…	YEM	1976
YUG_1976	vc	0	0	0	0	0	0	international economic order , international economic order-all	support , continue to be unjustly prevented from admission to membership in the United Nations . This session of the General Assembly should declare itself emphatically in favor of the admission to the United Nations of these two countries , whose peoples have by their heroic struggle for freedom and independence deserved well of mankind and made an invaluable contribution to the principles towar…	support , continue to be unjustly prevented from admission to membership in the United Nations . This session of the General Assembly should declare itself emphatically in favor of the admission to the United Nations of these two countries , whose peoples have by their heroic struggle for freedom and independence deserved well of mankind and made an invaluable contribution to the principles towar…	YUG	1976
ZMB_1976	vc	cp	0	0	0	0	0	international economic order , International Monetary Fund	accurately perceived and understood . 172 . Isolated , half-hearted and marginal measures applied thus far by industrialized countries are clearly inadequate to the gigantic task now before us , namely , to achieve a new and viable world order based on equity , justice and equality of economic opportunity among all countries - developed and developing , big and small . The costs of establishing s…	General: common agreement was reached at the seventh special session on the need for structural changes in international economic relations through negotiation and mutual accommodation . 175 . These are some of the main objectives within the context of the new international economic order which it is now the solemn duty of all States , in particular those materially better off , to attain through…	ZMB	1976
AFG_1977	vc	0	0	0	0	0	0	international economic order	urgency or the importance of the issue . Such stagnation entitles those whom we represent to ask whether there is something wrong with the system of international co-operation , or whether the principles of the Charter have become obsolete and are no longer applicable to present-day situations . Viewing the contradictions that we are unsuccessful in removing , people everywhere in their perplexit…	urgency or the importance of the issue . Such stagnation entitles those whom we represent to ask whether there is something wrong with the system of international co-operation , or whether the principles of the Charter have become obsolete and are no longer applicable to present-day situations . Viewing the contradictions that we are unsuccessful in removing , people everywhere in their perplexit…	AFG	1977
ARE_1977	vc	0	0	0	0	0	0	international economic order	called and will continue to call for the solution of existing or future disputes among States of our region by peaceful means and without any foreign intervention . This position is dictated by our firm belief in the need to keep our region far removed from the conflicts among the major Powers . 136 . Our region has witnessed intense efforts during the past few years , and the General Assembly th…	Political determination will lead to new conditions that will consequently pave the way to the establishment of a new international economic order based on the interdependence and solidarity of all States , developed and developing . 141 . The United Arab Emirates , itself a developing country , belongs to the third world and to the group of non-aligned countries . It has contributed and will con…	ARE	1977
ARG_1977	vc	0	0	vr	0	0	0	international economic order , GATT	have made it necessary to negotiate on a third front by exploring the ways and means of effecting the integration of and between developing countries , the impact of this development on the industrialized Powers and their participation in the attainment of these objectives . 235 . This new development in international economic co-operation , which is based on the interaction of individual and col…	have made it necessary to negotiate on a third front by exploring the ways and means of effecting the integration of and between developing countries , the impact of this development on the industrialized Powers and their participation in the attainment of these objectives . 235 . This new development in international economic co-operation , which is based on the interaction of individual and col…	ARG	1977
AUS_1977	vr	0	0	cp	0	0	0	tariff , international economic order	the creation of a technical working group of experts to examine the matter . The Commonwealth Group , drawn from a cross-section of producer and consumer countries , developed and developing , was requested to report on the issues and considerations . My Government is examining their report , which has just been received , for the contribution it can make to the development of our position on the…	WTO/GATT: Negotiations on an Integrated Programme for Commodities are proceeding concurrently with negotiations on tariff and non-tariff barriers affecting trade in a wide range of agricultural and industrial products . My Government welcomes the impetus given to the multilateral trade negotiations . We-are preparing our position in accordance with the time-table agreed upon between the United St…	AUS	1977
AUT_1977	vc	0	0	0	0	0	0	international economic order	co-operation . In this respect we are encouraged by the forthright stand taken by President Carter in his important address to this Assembly yesterday 105 . Finally , in addressing the problem of disarmament and particularly the problem of non-proliferation of nuclear arms it is impossible not to mention the important role of IAEA . 106 . The world economy is another area which requires intensifi…	A broad consensus is now emerging that a new international economic order is one of the most important pre-conditions for the establishment of better economic relations reflecting a higher degree of world-wide solidarity and justice . The ideas related to the new international economic order have been spelled out more clearly in recent years and point , in particular , to the urgency of satisfyin…	AUT	1977
BDI_1977	vc	0	0	0	0	0	0	International Economic Order , international economic order	among others-cannot truly be achieved while the immense majority of mankind wallows in misery and suffers hunger , ignorance , illiteracy and many grave privations . Since every man has a right to welfare and security , economic and social progress seems to be a priority and the way to ensure the exercise of these fundamental rights . Thus , the people of Burundi welcomed with a sense of relief t…	We are gratified at the Programme of Action on the Establishment of a New International Economic Order and the Charter of Economic Rights and Duties of States ...We are convinced that the establishment of a new international economic order is in the interests of the international community and , therefore , Burundi feels it is imperative to resume negotiations within the framework of the United N…	BDI	1977
BEL_1977	vr	0	0	cp	0	0	0	international economic order , GATT	Community feels that real progress has been made recently in the field of international economic co-operation . In this respect , the Paris Conference on International Economic Co-operation has undeniably produced resultsâ € " limited perhaps but certainly positiveâ € " in a number of important areas - . The Community will see to it that the agreements reached at Paris are implemented in the near…	General: we wish to remain realistic and recognize the aspirations of the international community for a new international economic order . The European Community remains convinced of the need to bring about a fundamental improvement in the position of developing countries in the world economy; WTO/GATT: the Community will continue to contribute substantially to the multilateral trade negotiations…	BEL	1977
BEN_1977	vc	0	0	0	0	0	0	international economic order	efforts with a view to finding an equitable and early solution to the Saharan problem . In this regard my delegation hopes very much that the Secretary-General , under the mandate entrusted to him at the thirtieth session , will submit a report on the situation prevailing in the Territory . 73 . Many international economic conferences are held one after another , and each is more disappointing th…	No effort has been made internationally to start building the new international economic order that would put an end to the shameful system of exploitation , economic oppression and inequitable relations which continue to be the foundation of international economic life	BEN	1977
BFA_1977	vc	0	0	0	0	0	0	international economic order	. The hopes of half a billion human beings are at present based on the plan of action which marked the end of the work of the Conference . Even though we did not attain unanimity , because of differences among industrialized and developing countries regarding the establishment of a special fund for desertification , and even though the effective implementation of the plan of action would require …	This new economic order , as we have all recognized , assumes a redefinition , or rather a readjustment , of North - South relations , with a systematic search for justice and equity	BFA	1977
BGD_1977	vc	vr	0	vr	0	0	0	international economic order , special drawing rights , tariff	two decades , while strengthening the ability of the world to identify and recognize problems , also revealed that those Strategies had no real answers to the problems of mass poverty and mass unemployment which face most of our countries in the third world . Ad hoc solutions and basically short-term and patch-work remedies were essentially directed to preserve a system which itself was at fault …	General: The call , therefore , was made for a total restructuring of world economic relationships through a new and just international economic order; IMF: and those to be released through possible disarmament and the lung-standing demand of the developing countries for an organic link between special drawing rights and development finance;	BGD	1977
BHR_1977	vc	0	0	0	0	0	0	international economic order	and the right of all States and peoples to enjoy full sovereignty over their natural resources . 155 . The results of the Conference on International Economic Co-operation , the North-South dialogue held in Paris last June , which attracted the attention of the whole world , fell short of expectations with regard to laying down a comprehensive and equitable programme for international economic co…	The Conference was a good opportunity for the industrialized and developing countries to prove their good intentions concerning the establishment of a new international economic order to replace the current unjust order of the concepts and rules governing commercial dealings between the industrialized and developing countries	BHR	1977
BOL_1977	vc	0	0	0	0	0	0	international economic order	nations . This forum had always been intended as the place where conflicting positions could be resolved and an understanding reached . 255 . As I already stated , Latin America shares its concerns with other countries belonging to the third world . Bolivia in particular agrees with the important conclusions which have been reached by various countries in the non-aligned movement and , in particu…	Bolivia in particular agrees with the important conclusions which have been reached by various countries in the non-aligned movement and , in particular , we concur in the discontent with the present situation in international economic affairs and with the decision to develop financial and monetary co-operation among all countries which have been adversely affected by that international economic …	BOL	1977
BRA_1977	vc	0	0	0	0	0	0	international economic order	. The creation of conditions favourable to the generalized respect for human rights will depend on the substantial improvement of political and economic security at the international level . As long as the nuclear arms race continues unchecked and as long as no satisfaction is given within the framework of North-South relations to the just aspirations of the developing countries , the basic prere…	The refusal to facilitate the establishment of a more just and more stable international economic order , one that would meet the claims of collective economic security for development , is a factor that cannot be ignored or overshadowed in the interest of respect for human rights	BRA	1977
BRB_1977	vc	0	0	0	0	0	lo	international economic order , Covenant on Economic	among all its peoples . 146 . The main concern of the poor peoples of the developing countries still remains the stark failure of the world community to answer our urgent problems of disease , food , shelter , water , education and health-in short , our basic human needs . This Assembly's primary duty is still to promote higher living standards , full employment and conditions of economic and soc…	General: Barbados , like other developing countries of the world , will continue to place its hope in the movement for concerted international economic co-operation and the establishment of a new international economic order; HUMAN RIGHTS: Barbados has consequently pressed for and supported instruments that express concern for and protect human rights , such as the International Covenant on Econo…	BRB	1977
BWA_1977	vc	0	0	0	0	0	0	international economic order	this family of nations the Republics of Djibouti and Viet Nam . We are confident that the new Members will make a significant contribution to the ideals and objectives of the Charter of our Organization . 154 . During the thirty-first session the General Assembly adopted resolution 31 / 178 , which reaffirmed the commitment of the international community to the establishment of a new and more jus…	this family of nations the Republics of Djibouti and Viet Nam . We are confident that the new Members will make a significant contribution to the ideals and objectives of the Charter of our Organization . 154 . During the thirty-first session the General Assembly adopted resolution 31 / 178 , which reaffirmed the commitment of the international community to the establishment of a new and more jus…	BWA	1977
CAF_1977	vc	0	0	0	0	0	0	international economic order	rather bleak future . We must avert it . 132 . Before continuing my reflections , would this august body allow me to perform the pleasant duty of transmitting to it the best - wishes for its encouragement and full success of His Imperial Majesty Bokassa I , whose coronation will coincide with the end of this session . His Majesty expresses the ardent hope that our work can go forward in tolerance…	What can be said that has not already been said about the pressing need to establish a new international economic order based on equity , growth and above all , justice	CAF	1977
CHN_1977	vc	0	0	0	0	0	0	international economic order , International Economic Order	have risen in a new upsurge of the struggle against colonialism and racism . The people of Panama , with the support of the people in other Latin American countries , have achieved important results in their struggle for the recovery of the Panama canal . The people of the countries of Asia , Africa , Latin America and Oceania have won a number of new victories in their struggle to win or safegua…	have risen in a new upsurge of the struggle against colonialism and racism . The people of Panama , with the support of the people in other Latin American countries , have achieved important results in their struggle for the recovery of the Panama canal . The people of the countries of Asia , Africa , Latin America and Oceania have won a number of new victories in their struggle to win or safegua…	CHN	1977
CIV_1977	vc	0	0	0	0	0	0	International Economic Order , structural reform , international economic order	in 1978 to be devoted to that problem . We hope that the great nuclear Powers and all those who are about to become nuclear Powers or are engaging in the arms race , will assume firm and precise commitments to reverse the trend and to lead us progressively to true disarmament . 143 . Following the serious economic crisis in 1973 , the need for a new concept of international economic relations , f…	This structural reform of the world economy , desired and accepted by all , can only be achieved through bold decisions adopted by the international community in essential spheres such as international trade , the transfer of resources , industrialization , agricultural development and the use of science and technology	CIV	1977
CMR_1977	vc	0	0	0	0	0	0	international economic order	, that system has constantly weakened the position of the developing countries by bringing about a deterioration in their terms of trade and by lessening their purchasing power , thus rendering null and void the vast efforts and sacrifices made by these countries at the national level . 203 . These turbulences had to reach an extreme pitch , where they jeopardized the most solidly established exi…	, that system has constantly weakened the position of the developing countries by bringing about a deterioration in their terms of trade and by lessening their purchasing power , thus rendering null and void the vast efforts and sacrifices made by these countries at the national level . 203 . These turbulences had to reach an extreme pitch , where they jeopardized the most solidly established exi…	CMR	1977
COD_1977	vc	0	0	0	0	0	0	international economic order	fund for primary commodities , and that they committed themselves to create a special fund to assist the poorest countries and said they were ready to reflect on the need to assist the African countries in solving their problems of infrastructure , transportation and communication . 144 . The session that ended on 19 September last highlighted the urgent need for the international community to sh…	We must , finally , step up our dialogue and negotiations in different United Nations bodies in order to establish a more just and equitable international economic order	COD	1977
COG_1977	vc	0	0	0	0	0	0	international economic order	planet ; in 1900 mankind numbered more than 1.6 billion . Today there are some 4 billion , and this population will rapidly increase if present tendencies continue , particularly in the third world . 334 . Mankind today seems to have overshot the mark in accumulating atomic bombs and chemical and bacteriological weapons , in squandering natural resources and in polluting the atmosphere . Moreover…	planet ; in 1900 mankind numbered more than 1.6 billion . Today there are some 4 billion , and this population will rapidly increase if present tendencies continue , particularly in the third world . 334 . Mankind today seems to have overshot the mark in accumulating atomic bombs and chemical and bacteriological weapons , in squandering natural resources and in polluting the atmosphere . Moreover…	COG	1977
COL_1977	vc	0	0	vc	0	0	0	international economic order , Bretton , tariffs	case of the protection of human rights , the struggle against racial discrimination , or the equal representation of Statesâ € " on the other hand obstacles systematically arise whenever the powerful vested interests of a small group of affluent societies are involved , as for them the concepts of equality , equity and human rights are subjects that can be , and in fact are , excluded from the ec…	case of the protection of human rights , the struggle against racial discrimination , or the equal representation of Statesâ € " on the other hand obstacles systematically arise whenever the powerful vested interests of a small group of affluent societies are involved , as for them the concepts of equality , equity and human rights are subjects that can be , and in fact are , excluded from the ec…	COL	1977
CPV_1977	vc	0	0	0	0	0	0	international economic order-and	self-determination and independence . Everything must be done to ensure that foreign troops withdraw from East Timor , thus ending at last the sufferings of its people , who are struggling stubbornly and with determination to end the illegal occupation of their country . 29 . We cannot pass over in silence the injustice of the existing economic order . We note with great apprehension , on the bas…	self-determination and independence . Everything must be done to ensure that foreign troops withdraw from East Timor , thus ending at last the sufferings of its people , who are struggling stubbornly and with determination to end the illegal occupation of their country . 29 . We cannot pass over in silence the injustice of the existing economic order . We note with great apprehension , on the bas…	CPV	1977
CSK_1977	vc	0	0	0	0	0	0	International Economic Order	imperialist States to maintain an economic system bearing the imprint of colonialism , neo-colonialism and a recurrence of the cold war . It will , however , be necessary to exert considerable efforts to eliminate the discrepancy between the present character of international economic relations formed in the past and the timely demands now being presented by the majority of countries . 206 . Czec…	Czechoslovakia is waging a consistent struggle for the restructuring of international economic relations on a democratic and equitable basis . We therefore support the Declaration and the Programme of Action on the Establishment of a New International Economic Order , and all the progressive provisions of the Charter of Economic Rights and Duties of States	CSK	1977
CUB_1977	vc	0	0	0	0	0	0	international economic order	of Non-Aligned Countries are a solid basis for co-ordinated action by this important group of countries in favour of the advance of the anti-imperialist and progressive positions . The community of interests among the socialist countries and the underdeveloped peoples has made it possible to put an end to the mechanical majority which in the past ruled the Organization , and to open up a period o…	of Non-Aligned Countries are a solid basis for co-ordinated action by this important group of countries in favour of the advance of the anti-imperialist and progressive positions . The community of interests among the socialist countries and the underdeveloped peoples has made it possible to put an end to the mechanical majority which in the past ruled the Organization , and to open up a period o…	CUB	1977
CYP_1977	vr	0	0	0	0	0	0	international economic order	and more dependent on unpredictable and exogenous factors and , consequently , their sustained development is becoming increasingly more difficult . 14 . Our position is that the international community must take a global view of development . Just as in any particular country richer regions help and contribute to the development of the poorer regions , in the world community of multilateral orga…	and more dependent on unpredictable and exogenous factors and , consequently , their sustained development is becoming increasingly more difficult . 14 . Our position is that the international community must take a global view of development . Just as in any particular country richer regions help and contribute to the development of the poorer regions , in the world community of multilateral orga…	CYP	1977
DNK_1977	vr	0	0	0	0	0	0	international economic order	sincere hope that the ongoing efforts to bring the parties involved to the negotiating table will soon succeed . The Palestinians should be secured participation in the negotiations in a manner to be worked out in consultation with all the parties concerned . 154 . In recent years , United Nations efforts to give effect to the human rights provisions of the Charter have concentrated on economic a…	sincere hope that the ongoing efforts to bring the parties involved to the negotiating table will soon succeed . The Palestinians should be secured participation in the negotiations in a manner to be worked out in consultation with all the parties concerned . 154 . In recent years , United Nations efforts to give effect to the human rights provisions of the Charter have concentrated on economic a…	DNK	1977
DZA_1977	vc	0	0	0	0	0	0	International Economic Order , international economic order	against the confrontations which this system inevitably engenders , because it is based upon relations which do not correspond to international political reality or the requirements of a balanced development of the world economy . 283 . Thus , invited to choose between dialogue and confrontation , the international community could in fact only choose the one way that would offer fresh prospects o…	against the confrontations which this system inevitably engenders , because it is based upon relations which do not correspond to international political reality or the requirements of a balanced development of the world economy . 283 . Thus , invited to choose between dialogue and confrontation , the international community could in fact only choose the one way that would offer fresh prospects o…	DZA	1977
ECU_1977	vc	0	0	0	0	0	0	international economic order	to the system . 30 . In any case , the subject of human rights is not in any way negotiable , and it must not . therefore , be used as a means of applying pressure for obtaining advantages in other fields of international relations , such as security , or economic and technical co-operation . 31 . Full protection of the human being is only possible through unrestricted observance of his civil , p…	to the system . 30 . In any case , the subject of human rights is not in any way negotiable , and it must not . therefore , be used as a means of applying pressure for obtaining advantages in other fields of international relations , such as security , or economic and technical co-operation . 31 . Full protection of the human being is only possible through unrestricted observance of his civil , p…	ECU	1977
EGY_1977	vc	0	0	0	0	0	0	international economic order	pledges and establishes its international relations on objective bases that are easily recognizable , comprehensible and feasible . In short , any country ready to respect its international obligations and to adhere to the rules of legitimacy can establish healthy and good relations with Egypt to the mutual benefit of both countries and for the ultimate benefit of the international community . 92…	pledges and establishes its international relations on objective bases that are easily recognizable , comprehensible and feasible . In short , any country ready to respect its international obligations and to adhere to the rules of legitimacy can establish healthy and good relations with Egypt to the mutual benefit of both countries and for the ultimate benefit of the international community . 92…	EGY	1977
ESP_1977	vc	0	0	0	0	0	0	international economic order	to promoting co-operation and friendly relations among all countries within a framework of justice and freedom . 147 . In this context , together with our active participation in the Western and European world , what is particularly important is the realistic and fruitful reaffirmation of the close links my country maintains with Iberia-American nations and those in the Mediterranean area . All o…	We must at the same time work harder individually and collectively to change the world economic structure and move towards the establishment of a new international economic order	ESP	1977
ETH_1977	vc	0	0	0	0	0	0	international economic order	so-called North-South dialogue , which was held in Paris , did not produce any tangible result after 18 months of protracted negotiations . Similarly , the fourth session of UNCTAD adjourned without much success , thus further frustrating the expectations and aspirations of the developing countries . 119 . Evidently , the present world economic order is incapable of redressing the inequality and …	so-called North-South dialogue , which was held in Paris , did not produce any tangible result after 18 months of protracted negotiations . Similarly , the fourth session of UNCTAD adjourned without much success , thus further frustrating the expectations and aspirations of the developing countries . 119 . Evidently , the present world economic order is incapable of redressing the inequality and …	ETH	1977
FIN_1977	vr	0	0	0	0	0	0	international economic order	countries and the increase of official development assistance . These issues are all of critical significance to the developing countries , and Finland will fully support the search for solutions in these areas . In order to move more effectively towards the target for official development assistance Finland has decided to set a medium-term target of at least doubling the present level of its off…	countries and the increase of official development assistance . These issues are all of critical significance to the developing countries , and Finland will fully support the search for solutions in these areas . In order to move more effectively towards the target for official development assistance Finland has decided to set a medium-term target of at least doubling the present level of its off…	FIN	1977
FJI_1977	vc	0	0	0	0	0	0	international economic order	this regard , Fiji expresses the hope that the countries which now exploit the marine resources of the south Pacific will recognize this agency and support it , thereby ensuring that the people of the south Pacific will derive the maximum benefit from the exploitation of the marine resources around them . The returns of such exploitation to the people of the south Pacific have to date been minima…	Our concern for the successful conclusion of the Conference on the Law of the Sea is also a reflection of our concern for a genuine restructuring of the international economic order to ensure that developing countries are not perpetually condemned to a hand-to-mouth existence	FJI	1977
GBR_1977	vc	0	0	0	0	0	0	international economic order	, therefore , chronically vulnerable to schistosomiasis , and to filariasis , the leading cause of blindness . In some areas of conflict the disruption of basic social and medical services poses a challenge to world health . We risk a recrudescence of smallpox in the Horn of Africa and a re-emergence of the tsetse fly in east and southern Africa . 103 . The human needs of the developing world are…	, therefore , chronically vulnerable to schistosomiasis , and to filariasis , the leading cause of blindness . In some areas of conflict the disruption of basic social and medical services poses a challenge to world health . We risk a recrudescence of smallpox in the Horn of Africa and a re-emergence of the tsetse fly in east and southern Africa . 103 . The human needs of the developing world are…	GBR	1977
GHA_1977	vc	0	0	0	0	0	0	Bretton , International Economic Order	largely the result of man's own making , the area of international economic co-operation to which I now wish to turn my attention has not been spared the ravages peculiar to our time . Since the events of October 1973 , economic co-operation among States has never been the same . The general recession that occurred essentially in the developed market economies of the world and the unprecedented h…	It was indeed generally conceded that the Bretton Woods system , set up more than 30 years ago , could no longer meet the needs and growing aspirations of poor countries , and could therefore no longer be tolerated without further hardship to those countries	GHA	1977
GIN_1977	vc	0	0	0	0	0	0	international economic order	of the Conference on the Law of the Sea , the international community will at last be in a position to reach a final agreement at the next session of that Conference , which is to be held in March 1978 in Geneva . 56 . After the justifiable hopes that were raised by the various sessions of UNCTAD , the special sessions and the major development strategies elaborated at those sessions , the world …	And those peoples according to the words of a certain philosopher , wish to participate fully in the " destruction of what is , their eyes wide open to what is to be , " in their desire to a major part in the working out of a stable international economic order that will be different from the old one in order to emerge from the present crisis and to prevent future crises	GIN	1977
GNB_1977	vc	0	0	0	0	0	0	international economic order	system , is continuing to worsen in disquieting proportions . Needless to say , this worsening is a supplementary burden for those countries whose indebtedness is known to us all and which was clearly one of the concerns of the Colombo Conference . 204 . The major documents adopted at different international conferences bear witness to our will , as non-aligned countries , to enter into a dialogu…	system , is continuing to worsen in disquieting proportions . Needless to say , this worsening is a supplementary burden for those countries whose indebtedness is known to us all and which was clearly one of the concerns of the Colombo Conference . 204 . The major documents adopted at different international conferences bear witness to our will , as non-aligned countries , to enter into a dialogu…	GNB	1977
GRC_1977	vc	0	0	0	0	0	0	international economic order	certain , will make a valuable contribution to the work of the United Nations . 133 . Regarding the world situation and the current state of international relations , we cannot but subscribe to the analysis made by the Secretary-General in his report on the activities of our Organization . This year , which has raised so many hopes , leaves us no closer to the solution of the great problems which…	certain , will make a valuable contribution to the work of the United Nations . 133 . Regarding the world situation and the current state of international relations , we cannot but subscribe to the analysis made by the Secretary-General in his report on the activities of our Organization . This year , which has raised so many hopes , leaves us no closer to the solution of the great problems which…	GRC	1977
GRD_1977	vc	0	0	0	0	0	0	international economic order	its international obligations ; the fatherhood , supremacy and universality of God , and man's duties to his fellow man ; Grenada's dedication to world peace ; human rights ; women's rights ; Grenada's concern and provision for its youth ; the mystery of the Bermuda Triangle ; our support of territorial integrity ; decolonization and the liberation of all peoples ; economic cruelty and exploitati…	its international obligations ; the fatherhood , supremacy and universality of God , and man's duties to his fellow man ; Grenada's dedication to world peace ; human rights ; women's rights ; Grenada's concern and provision for its youth ; the mystery of the Bermuda Triangle ; our support of territorial integrity ; decolonization and the liberation of all peoples ; economic cruelty and exploitati…	GRD	1977
GTM_1977	vr	0	0	vr	0	0	0	international economic order , tariff	reach . 21 . The delegation of Guatemala considers it fitting to refer to the failure of the United Nations Negotiating Conference on a Common Fund under the Integrated Programme for Commodities , held this year , because we , as a developing country , had set great hopes on those efforts . The Conference was one of those landmarks in international relations which sometimes do not arouse the atte…	reach . 21 . The delegation of Guatemala considers it fitting to refer to the failure of the United Nations Negotiating Conference on a Common Fund under the Integrated Programme for Commodities , held this year , because we , as a developing country , had set great hopes on those efforts . The Conference was one of those landmarks in international relations which sometimes do not arouse the atte…	GTM	1977
HND_1977	vc	0	0	vr	0	0	0	international economic order , GATT	principles proclaimed for the first time in the Galvez Declaration of 1950 " . 120 . This is perhaps an appropriate time also to say that recently the twenty-fifth anniversary of the historic Declaration of the South Pacific was put forward . While recognizing the special features of the position put forward by the brotherly countries of Chile , Peru and Ecuador , we must recognize their contribu…	GENERAL: This struggle cannot be separated from the international undertaking to bring about a new international economic order . We fully support the philosophy of the United Nations that there should be new relations of co-operation based on equity , sovereign equality and the common interests of States . My country hopes that effective action will be taken to rectify existing injustice	HND	1977
HTI_1977	0	vc	vr	0	0	0	0	International Development Association , IMF	risk of reaching the point of no return unless the international community , FAO , WHO and non-governmental institutions speedily grant them the necessary aid and assistance . 348 . Finally , in other countries where traditional , archaic production methods have remained the same , the earth is unable to feed an ever-growing population . Hence it has become necessary for rich lands to be cultivat…	IMF: IMF must be reconstituted by according greater participation to the developing countries at the decision-making level	HTI	1977
IDN_1977	vc	0	0	0	0	0	0	international economic order	and seek solutions which take into consideration the individual needs and interests of Member nations . 58 . In reviewing the world situation as it has developed during the past year , the thirty-second session of the General Assembly is confronted by a number of complex and difficult issues such as the Middle East , Cyprus , southern Africa and the question of disarmament which has dominated the…	and seek solutions which take into consideration the individual needs and interests of Member nations . 58 . In reviewing the world situation as it has developed during the past year , the thirty-second session of the General Assembly is confronted by a number of complex and difficult issues such as the Middle East , Cyprus , southern Africa and the question of disarmament which has dominated the…	IDN	1977
IND_1977	vc	0	0	0	0	0	0	international economic order	resolved satisfactorily and in good time , the problem would have disastrous repercussions far beyond the region . There is clearly urgent need to reconvene the Geneva Conference , with the participation of the Palestine Liberation Organization in it . 216 . The situation in Cyprus remains unresolved . We still hope that bicommunal talks may be resumed and a solution will be found which is consis…	The concept of a new international economic order based on equality and justice has already been accepted by the world community . We must now move forward to its early realization so that men and women everywhere may look forward to more just and equitable opportunities and rewards for their labours	IND	1977
IRL_1977	vc	0	0	0	0	0	fp	international economic order , human rights Convention	world's human and economic resources " . On the contrary the waste of resources in the widening and increasing build-up of armaments has become a scandal which is crying out for change . 20 . Today 25 per cent of the world's scientific manpower is engaged in military-related pursuits , and 40 per cent of all research and development spending is earmarked for military purposes . For the past sever…	GENERAL: This sum is spent in a poverty-stricken world which urgently needs a new , more equitable , international economic order;	IRL	1977
IRN_1977	vc	0	0	0	0	0	0	International Economic Order , international economic order	end to this policy . 236 . My country has always opposed colonialism and the policy of apartheid and other forms of racial discrimination . We believe that it will not take long for the last vestiges of colonial domination and racial discrimination to be swept away from the continent of Africa . Iran once again reiterates its support for all efforts to achieve this important objective . 237 . Tur…	While in the industrialized countries attention is mainly focused on civil and political freedoms , the third-world countries are struggling primarily to overcome burdens often imposed upon them by colonialism , exploitation and an obsolete international economic order... Our ultimate goal should therefore be to join our efforts , not only in solving the political problems of our time , but also …	IRN	1977
ISL_1977	vc	0	0	0	0	0	0	international economic order	other words , the protection of the individual and his rights is , and continues to be , the main task of the United Nations . Although in legal terms our Organization is composed of sovereign States , its efforts should be concentrated on improving human conditions . 332 . Where there is hunger , misery and social injustice , we cannot expect the advancement of human rights . Therefore , the mor…	other words , the protection of the individual and his rights is , and continues to be , the main task of the United Nations . Although in legal terms our Organization is composed of sovereign States , its efforts should be concentrated on improving human conditions . 332 . Where there is hunger , misery and social injustice , we cannot expect the advancement of human rights . Therefore , the mor…	ISL	1977
ITA_1977	vc	0	0	0	0	0	0	international economic order	proposed to confront the serious problems of development may be attributed certainly to the objective conditions of the present international economic situation , but also to the difficulties of perceiving the peculiar structural differences in the situations of the individual developing countries and of applying specific remedies to them . 111 . Those considerations underline the need for a rene…	Italy is firmly convinced that the time has come to establish a new international economic order which would allow all States to follow the path of development most suited to their requirements and traditions and to play a more important role in the international decision-making processes	ITA	1977
JAM_1977	vc	ex	vr	0	0	0	0	international economic order , Bretton , IMF , international financial institutions , World Bank	The progress at those two meetings will be closely watched by developing countries and will constitute the acid text of the greater understanding so widely emphasized by developed countries as well as their implicit commitment to negotiate seriously in the United Nations system , particularly on issues involving structural change pertaining to the new international economic order and its establis…	The progress at those two meetings will be closely watched by developing countries and will constitute the acid text of the greater understanding so widely emphasized by developed countries as well as their implicit commitment to negotiate seriously in the United Nations system , particularly on issues involving structural change pertaining to the new international economic order and its establis…	JAM	1977
JOR_1977	vc	0	0	0	0	0	0	international economic order	complete and undiminished , and exercise full sovereignty over their fates and resources . 93 . Helping them achieve their aspirations to a better life through shortening the phases of their development is at once a humanitarian and an enlightened act , the fruition of which , over both the short and long run , will serve the interests of rich and poor nations alike . If the North-South dialogue …	complete and undiminished , and exercise full sovereignty over their fates and resources . 93 . Helping them achieve their aspirations to a better life through shortening the phases of their development is at once a humanitarian and an enlightened act , the fruition of which , over both the short and long run , will serve the interests of rich and poor nations alike . If the North-South dialogue …	JOR	1977
JPN_1977	vc	0	0	0	0	0	0	international economic order	in conventional weapons and the acceleration of international transfers of these weapons merit continuous and serious examination by the international community and should be taken up , in particular , as one of the major items for discussion at the special session of the General Assembly on disarmament . 87 . The promotion of the economic and social development of the developing countries is , a…	My country fully recognizes the aspirations of the developing countries for the establishment of a new international economic order . The establishment of such a new order needs to be understood as a constantly evolving and dynamic process and it is Japan's intention to co-operate constructively in this common effort	JPN	1977
KEN_1977	vc	0	na	vr	0	0	0	International Economic Order , international economic order , GATT , World Bank	. The Paris Conference on International Economic Co-operation held earlier this year is the latest in a series of efforts to conduct meaningful and objective negotiations on these issues . Earlier , at the sixth and seventh special sessions of the General Assembly , promises and declarations were made which appeared to indicate that the international community had now , at last , realized and ful…	On the whole , therefore , I feel obliged to voice the increasing disappointments and frustrations of developing countries at the lack of progress in the evolution of a more meaningful international economic order . However , in spite of the failures of those negotiations-not only in Paris but also at the fourth session of UNCTAD in Nairobi , at the multilateral trade negotiations under GATT , an…	KEN	1977
KHM_1977	vc	0	0	0	0	0	0	international economic order	their strength , commit acts of aggression and annexation against small or weak countries , while claiming that they do no more than exercise their rights . We should defend these sacred principles against any attempt from the outside to mount acts of aggression against our countries and to swallow up our territories , and we must never allow such designs to be achieved . 38 . Sixthly , the poor …	The reason is that the wealthy great Powers persist in defending the present international economic order , which is a regime of domination and exploitation , and throw the entire burden of their economic crisis upon the poor countries which they are endeavouring to keep in their place	KHM	1977
KWT_1977	vc	0	0	0	0	0	0	international economic order	political aggression and to create conditions favourable to the advance of the developing countries on the path of progress . 199 . Kuwait attaches great importance to the special session of the General Assembly on disarmament because there is a close link between security and development , a conclusion inherent in the recognition of the fact that peace and prosperity are indivisible . Disarmamen…	political aggression and to create conditions favourable to the advance of the developing countries on the path of progress . 199 . Kuwait attaches great importance to the special session of the General Assembly on disarmament because there is a close link between security and development , a conclusion inherent in the recognition of the fact that peace and prosperity are indivisible . Disarmamen…	KWT	1977
LAO_1977	vc	0	0	0	0	0	0	international economic order	great changes have occurred in the international situation . Thanks to the victory of the Great October Socialist Revolution , the sixtieth anniversary of which will soon be celebrated , the socialism which was born in a single country and which became a world-wide system after the Second World War , has spread and has been continuously consolidated in all fields . After the Fifth Conference of H…	We shall continue to strengthen our solidarity with the non-aligned countries in the defence of national independence and the sovereign right of every country over its natural wealth , and for a new international economic order	LAO	1977
LBR_1977	vc	0	0	0	0	0	0	international economic order	opportunity as we resolve-all of us-to undertake bold , courageous and decisive measures to further the objectives of these United Nations . 126 . Unfortunately , the note upon which we begin is not too encouraging for the failure of the resumed thirty-first session of the General Assembly to come to an agreement with respect to the assessment of the results of the Paris Conference on Internation…	Reduced to its bare essentials , what we are advocating in the establishment of a new international economic order is no more than asking the rich nations to do a little more to enable the poor nations to help themselves	LBR	1977
LBY_1977	vc	0	0	0	0	0	0	International Economic Order , international economic order	can be rightly said that the sixth and seventh special sessions of the General Assembly represented a turning point in the history of international economic relations and of the Organization . 130 . At these sessions a set of measures was recommended with a view to restructuring international economic relations , eliminating the injustice to which many human sectors have been subjected , correcti…	At these sessions a set of measures was recommended with a view to restructuring international economic relations , eliminating the injustice to which many human sectors have been subjected , correcting the imbalance in various sectors of the United Nations system and establishing a new system that would be more responsive to the provisions of the Declaration and Programme of Action on the Establ…	LBY	1977
LKA_1977	vc	0	vr	0	fp	0	0	international economic order , structural adjustment , World Bank , arbitration , expropriation , Bretton	foreign policy which will be opposed to imperialism and colonialism in all their manifestations and will seek to preserve and protect the sovereignty , integrity and freedom of Sri Lanka . The Government will not permit any interference by foreign countries in internal or external affairs or allow the independence or security of the country to be threatened in any way . The Government is fully co…	While we appreciate the difficulties of developed countries and the resulting market disruption and unemployment problems , there is an irrefutable case for a medium-term programme of structural adjustment in the economies of developed countries to accommodate developing-country exports in a phased fashion; WORLD BANK: At the same time the whole arrangement can be given an international umbrella …	LKA	1977
LSO_1977	vc	0	na	0	fp	0	0	World Bank , arbitration , international economic order	that it deserves . These problems should cause serious concern to every State that takes its obligations under the Charter seriously . 48 . Once more the problems of southern Africa , of the disparities in the wealth of the rich and the poor and of the Middle East feature prominently 9n the agenda of this session of the Assembly . There is a no more serious indictment of this Organization than th…	that it deserves . These problems should cause serious concern to every State that takes its obligations under the Charter seriously . 48 . Once more the problems of southern Africa , of the disparities in the wealth of the rich and the poor and of the Middle East feature prominently 9n the agenda of this session of the Assembly . There is a no more serious indictment of this Organization than th…	LSO	1977
LUX_1977	vr	0	0	0	0	0	0	international economic order	expenditure for the development of our brothers who live in almost complete destitution . 35 . The poor , the undernourished , the badly housed and the ill educated are calling to us to free resources which are being used today for destruction , and to devote them to the noble cause of enabling those people to enjoy the riches of this world , so that the expression human rights in its widest sens…	expenditure for the development of our brothers who live in almost complete destitution . 35 . The poor , the undernourished , the badly housed and the ill educated are calling to us to free resources which are being used today for destruction , and to devote them to the noble cause of enabling those people to enjoy the riches of this world , so that the expression human rights in its widest sens…	LUX	1977
MDG_1977	vc	0	0	0	0	0	0	international economic orderâ , international economic order	the United Nations and its specialized agencies , issues for which we hope a speedy and valid solution will be found . 281 . In this connexion we should not like to overlook the efforts made by the Group of 77 to work out and submit coherent programmes for change in the economic relations and structures of the international c - immunity . 282 . The Charter of Algiers , adopted 10 years ago , the …	The Charter of Algiers , adopted 10 years ago , the International Development Strategy for the Second United Nations Development Decade , resolutions 3201 ( S-VI ) and 3202 ( S-VI ) on the new international economic orderâ € " to cite only a few instrumentsâ € " attest to the constant concern of the third-world countries to put an end to the imperialist exploitation of these riches and manpower ,…	MDG	1977
MDV_1977	vc	cp	cp	0	0	0	0	International Economic Order , IMF , World Bank , Development Bank	for the principles embodied in our Charter remain the key factors for the success of our deliberations . As our Secretary-General has said in 1976 in the introduction to his report on the work of the Organization : " The . . . concept of world order is based on respect for the decisions of the principal organs of the United Nations and for international law , principles and procedures . " 72 . Th…	GENERAL, IMF & WORLD BANK: because of the nature and urgency of our development needs , combined with the hard economic realities of our times , that we have embarked on projects which require relatively large funds . It is in this context that the Government of Maldives decided to join the IMF , the World Bank Group and the Asian Development Bank . Furthermore , the Government is also seeking as…	MDV	1977
MEX_1977	vc	0	0	0	0	0	0	international economic order	, the abstention from the threat or use of force ; and the sovereign equality of States . 32 . We support the fundamental principles of the Charter of the United Nations , and important documents which define the scope of those principles , such as the Universal Declaration of Human Rights ; the Declaration on the Granting of Independence to Colonial Countries and Peoples ; the Declaration of Pri…	, the abstention from the threat or use of force ; and the sovereign equality of States . 32 . We support the fundamental principles of the Charter of the United Nations , and important documents which define the scope of those principles , such as the Universal Declaration of Human Rights ; the Declaration on the Granting of Independence to Colonial Countries and Peoples ; the Declaration of Pri…	MEX	1977
MLI_1977	vc	0	0	0	0	0	0	International Economic Order , international economic order	the appeals issued by Africa and the international community and it will restore the province of Mayotte to the Comoros . 114 . The international economic situation is no better than the political situation . Inflation , recession and famine have continued to be rife throughout the world , particularly in the developing countries . The resurgence of protectionist policies in certain industrialize…	This dangerous development is giving rise to much concern in the world because of the very fact that it is taking us further away from the new international economic order which we have agreed to promote in order to meet the challenges inherent in the present system of economic and trade relations , which have been based upon hegemonistic concepts... the international community embark upon a proc…	MLI	1977
MMR_1977	vc	0	0	0	0	0	0	international economic order	form or the other and to a greater or lesser degree . 177 . No single country has been spared the economic shocks of crisis in the domains of energy , raw materials , food , industrialization and technology . 178 . The latent instability and prolonged crisis in the world economy more than ever points to the fact that the present international economic system no longer conforms to the demands of t…	A restructuring of the world economy has become imperative to resolve the inequalities and imbalance in international economic relations by the establishment of the new international economic order	MMR	1977
MNG_1977	vc	0	0	0	0	0	0	international economic order	the triumph of their just cause . 133 . The Mongolian People's Republic supports the struggle of the developing countries for the restructuring of international economic relations on a just and democratic basis . What is at issue here is the restructuring of the international economic relations which emerged in conditions of capitalist domination and were based on the exploitation of colonial and…	The socialist countries are successfully developing relations based on the principles of equality and equal rights , reciprocal benefits and mutual assistance . We submit that essentially the creation of a new international economic order means the reorganization of world-wide economic relations on precisely the same principles	MNG	1977
MOZ_1977	vc	0	0	0	0	0	0	international economic order	. On the other hand , when highly advanced industries happen to be established , this is done in such a way as to create situations of technological dependency . The conquests of science and technology are thus used as weapons of domination . 92 . The new international division of labour which imperialism seeks to impose on the world by internationalizing the brutal exploitation of human labour w…	It is in this context that we participate in the struggle of the developing countries for the establishment of a new international economic order . This struggle , which is hindered by great obstacles , requires an effective and co-ordinated effort against those economic and political forces which seek at all costs to maintain their relations of exploitation with the developing countries and whic…	MOZ	1977
MRT_1977	0	vr	lo	0	0	0	0	special drawing rights , IBRD , IMF	of the decisions of our Assembly leaves a great deal to be desired . 42 . At the very time when a growing number of countries are encountering serious balance-of-payments difficulties , the trend that had been emerging towards a total reform of the international monetary system seems to have faltered as if the problems giving rise to that trend had all , as by magic , been completely and successf…	IMF: What is more , the agreement achieved at the seventh special session of the General Assembly on the need to establish a link between the creation of special drawing rights and the provision of supplementary development financing still remains to be followed up... WORLD BANK: Despite the deficiencies of the present world system , the role played by IBRD , IMF or UNDP in development assistance…	MRT	1977
MUS_1977	vc	0	0	0	0	0	lo	international economic order , Covenant on Economic	founding of the United Nations , it was hoped that by a concerted international effort the nations gathered in this Assembly would be able to eradicate poverty in the world . This proved to be impossible within the structure of the present world economy . More than 60 per cent of the world's population lives today in abject poverty . Nearly 1 billion people have been classified as destitute , and…	GENERAL: it is clear from the available evidence that the poor countries of the world are likely to become poorer in the future if the efforts to create a new international economic order should fail...the creation of a new economic order is the most urgent task before us , for the widening gap between the rich and the poor is one of the main sources , if not the main source , of tensions and con…	MUS	1977
MYS_1977	vc	0	0	0	0	0	0	international economic order	of primary commodities . These commodities are essential to the industrialized countries . The developing countries , on the other hand , are dependent on the industrialized countries for the supply of machinery , equipment and manufactured goods . Thus , these two groups of countries are dependent on each other for their livelihood and well-being . Unfortunately , the trend has always been that …	Obviously a new international economic order must replace the current one , which is so patently inequitable and unjust	MYS	1977
NER_1977	vc	0	0	0	0	0	0	international economic order	North-South dialogueâ € " and here we commend the initiative of France that brought it about-had for a moment led us to believe that it would bring about a noticeable change in international economic relations . Unfortunately , it wound up in deadlock which political will on part of the developed countries could have resolved without difficulty . The token assistance given condescendingly to thos…	North-South dialogueâ € " and here we commend the initiative of France that brought it about-had for a moment led us to believe that it would bring about a noticeable change in international economic relations . Unfortunately , it wound up in deadlock which political will on part of the developed countries could have resolved without difficulty . The token assistance given condescendingly to thos…	NER	1977
NIC_1977	vc	0	0	0	0	0	0	international economic order	be the target for the immediate effort of the international economic system . That stability , nevertheless , must not be interpreted as an obligation for the developing countries to maintain the situation of economic injustice to which they have been subjected . On the contrary , our greater importance in international trade should be sufficient reason to encourage all sectors to seek more equit…	One of the reasons for the frustration , agitation and anxiety in our developing societies is precisely the fact that the injustice of the international economic order does not allow our Governments to set up a more equitable and just internal distribution system...we reiterate the need to establish the new international economic order as proclaimed by this Assembly , and for compliance by all co…	NIC	1977
NLD_1977	vc	0	0	0	0	0	0	international economic order	and growth is no longer a matter of concern and immediate interest to the third world only . What is at stake today is the future and the management of the world economy as a whole in the interest of both developed and developing countries . In spite of serious efforts the United Nations system has so far proved inadequate to meet in a coherent manner these new , interrelated challenges of develo…	Whether or not it is called a new international economic order , a fundamental readjustment of international economic relations and national policies is now called for	NLD	1977
NOR_1977	vc	0	0	0	0	0	0	international economic order	in your efforts to ensure the successful outcome of this session of the General Assembly . 188 . My Government is also impressed by the devoted work of the Secretary-General in the cause of mankind . I want to assure Mr . Waldheim once more that he can count on the support of my country in his efforts to attain the high goals which the world Organisation has set for itself . 189 . The world order…	The world order of great paradoxes would seem to be a fitting description of the present world economic system and underlines the need for a new international economic order	NOR	1977
NPL_1977	vc	0	0	vr	0	0	0	GATT , international economic order	than 4 per cent per annum . Despite the vigorous efforts made by these countries to improve their economies and strengthen their economic infrastructure against tremendous odds and obstacles , their per capita income has remained stagnant . Inflation , the deteriorating terms of trade and the increasing indebtedness of many developing countries are most disconcerting . 240 . It is also a matter o…	GENERAL: The new international economic order symbolizes the aspirations of developing countries for economic justice... We believe in intensified negotiations and hope that renewed efforts will be made , by the developed countries in particular , during the present session to secure positive and concrete results on all issues relating to the establishment of the new international economic order …	NPL	1977
NZL_1977	vr	0	0	0	0	0	0	international economic order , IMF	been with us for a long time . Others , as he notes , are new . All directly affect the peace , security and welfare of our fragile world community . Indeed , they are basic to its continued functioning and even to its continued existence . 77 . Whether the issue be the softening of the expensive and potentially deadly rivalry between the super-Power ? ; , whether it be the establishment of human…	been with us for a long time . Others , as he notes , are new . All directly affect the peace , security and welfare of our fragile world community . Indeed , they are basic to its continued functioning and even to its continued existence . 77 . Whether the issue be the softening of the expensive and potentially deadly rivalry between the super-Power ? ; , whether it be the establishment of human…	NZL	1977
OMN_1977	vc	0	0	0	0	0	0	international economic order	enable the developing countries to build up their industries rationally and in the shortest possible time . Still another problem is posed by the ratio between the prices of the raw materials exported by the developing countries and the industrial products they import from the developed countries . There is a need to arrive at an equitable and logical link between the prices of the two classes of…	enable the developing countries to build up their industries rationally and in the shortest possible time . Still another problem is posed by the ratio between the prices of the raw materials exported by the developing countries and the industrial products they import from the developed countries . There is a need to arrive at an equitable and logical link between the prices of the two classes of…	OMN	1977
PAK_1977	vc	0	na	0	0	0	0	World Bank , International Economic Order	the tempo of the movement for the realization of the collective rights of peoples . The first priority must remain to secure equal rights and self-determination for oppressed peoples and to ensure the basic necessities for a life of dignity to the impoverished masses of the third world . 193 . It is tragic that in this era of technological miracles , the international community has been unable to…	the tempo of the movement for the realization of the collective rights of peoples . The first priority must remain to secure equal rights and self-determination for oppressed peoples and to ensure the basic necessities for a life of dignity to the impoverished masses of the third world . 193 . It is tragic that in this era of technological miracles , the international community has been unable to…	PAK	1977
PAN_1977	vc	0	0	0	0	0	lo	international economic order , Covenant on Economic , Human Rights Committee	plebiscite . 204 . What is of particular significance in this respect is the Washington Declaration signed by the highest officials of the States members of the Organization of American States and by the Prime Minister of Canada , concurred in by a large majority of Heads of States o * Government of the region , on the initiative of President Carter . That Declaration represents a new era in hemi…	The ratification by Panama in 1976 of the International Covenant on Economic , Social arid Cultural Rights and the International Covenant on Civil and Political Rights , as well as the Optional Protocol thereto , was decisive in having those human rights Covenants proclaimed by the United Nations enter into force during that same year 1976 . It was therefore possible to establish the Human Rights…	PAN	1977
PHL_1977	vc	cp	cp	0	0	0	0	international economic order , IMF , World Bank	they have always been . But our attention may be profitably engaged in a recent development that promises to give this session a new and positive significance . This , we hope , is the changing attitude of nations towards one another . 160 . In the past , as we well know , the General Assembly has been driven by partisan passion , the early ideological conflict between the East and the West , the…	GENERAL: It is not even possible to forecast the most modest improvement of the situation unless fundamental adjustments are made in the international economic order . These urgently and desperately needed adjustments will never be achieved if the industrialized countries maintain rigidly defensive positions; IMF & WORLD BANK: In Manila , we were happy to play host to the joint meeting of IMF and…	PHL	1977
PNG_1977	vc	0	0	0	0	0	0	international economic order	We deeply regret that the results of that Conference fell short of expectations . Papua New Guinea will continue its active participation in the meetings under the auspices of UNCTAD , particularly in relation to the Integrated Programme for Commodities with the common fund . We should like to see a much firmer commitment by the parties involved on these two particular issues . This commitment sh…	We deeply regret that the results of that Conference fell short of expectations . Papua New Guinea will continue its active participation in the meetings under the auspices of UNCTAD , particularly in relation to the Integrated Programme for Commodities with the common fund . We should like to see a much firmer commitment by the parties involved on these two particular issues . This commitment sh…	PNG	1977
PRT_1977	vc	0	0	0	0	0	0	international economic order	suffering to mankind are mainly due to one of two reasons : to the fact that human beings arc denied the effective exercise of their legitimate rights , or to the fact that they find themselves in a position in which , even though no repressive action is exercised against them , they are unable to fulfil their most basic needs . 230 . Regarding the first type of situation , the answer must be fou…	suffering to mankind are mainly due to one of two reasons : to the fact that human beings arc denied the effective exercise of their legitimate rights , or to the fact that they find themselves in a position in which , even though no repressive action is exercised against them , they are unable to fulfil their most basic needs . 230 . Regarding the first type of situation , the answer must be fou…	PRT	1977
PRY_1977	vc	0	0	0	0	0	0	international economic order	278 . As on other occasions , the Government of Paraguay wishes to voice its satisfaction at stressing the importance of the mission being carried out in our country by UNDP , and we would express our appreciation to those countries co-operating with it which have provided their technical and financial assistance and have performed truly worthy tasks closely linked to Paraguay's development . 279…	Countries like Paraguay are also concerned over the growing difficulties which , regardless of all the efforts being made inside and outside the Organization , make it particularly difficult to establish a more just international economic order wherein countries exporting raw materials and commodities can be encouraged in a way to promote their progress and the well-being of their peoples	PRY	1977
QAT_1977	vc	0	0	0	0	0	0	international economic order , international economic order-one	. We urge that positive steps be taken to organize international and maritime relations among the countries of the world . 115 . With great concern we refer to the increasing military ventures which are using the seas and oceans as a platform for the establishment of military and naval bases . As a result , tensions are intensified and the possibility of military confrontation will continue as we…	. We urge that positive steps be taken to organize international and maritime relations among the countries of the world . 115 . With great concern we refer to the increasing military ventures which are using the seas and oceans as a platform for the establishment of military and naval bases . As a result , tensions are intensified and the possibility of military confrontation will continue as we…	QAT	1977
ROU_1977	vc	0	0	0	0	0	0	international economic order	solve , in a democratic spirit and to the benefit of all nations , the great issues confronting mankind . 48 . The eradication of the state of under-development which afflicts large numbers of countries is an essential imperative of the contemporary world . Undoubtedly , the decisive role in the eradication of economic backwardness devolves upon the under-developed countries themselves , through …	it is essential that their efforts be supported by broad international co-operation based upon the principles of equality and justice within the framework of the new international economic order . Such an order , favouring the more rapid advancement of the developing countries , is , as was emphasized by President Ceausescu , . . . not only an essential prerequisite for the flourishing of the und…	ROU	1977
RWA_1977	vc	0	0	0	0	0	0	international economic order	the reforms it is fitting to introduce in our Organization . In all these reforms to be effected or envisaged it is necessary that profound changes likewise take place in the minds of men , - who must perceive the objectives of the reorganization of our system . Effectiveness will depend on true reflection , not on the psychosis of an apocalypse which would follow on the division of responsibilit…	With regard to world economic relations , the relations of domination of the developed world over the third world have led to the definition of a new international economic order based on a world-wide democratic redistribution of power in the economic , commercial , financial and industrial sectors	RWA	1977
SAU_1977	vc	0	0	0	0	0	0	international economic order	only when the industrial countries utilize those resources and technical proficiency for the benefit of the international community at large and offer the emerging nations just opportunities to develop in turn their own resources without exploitation that we can truly state that a new era has dawned and a noble aim of our Organization has been attained . 7 . The Paris Conference on International …	only when the industrial countries utilize those resources and technical proficiency for the benefit of the international community at large and offer the emerging nations just opportunities to develop in turn their own resources without exploitation that we can truly state that a new era has dawned and a noble aim of our Organization has been attained . 7 . The Paris Conference on International …	SAU	1977
SDN_1977	vc	0	0	0	0	0	0	international economic order	in the past we must undertake serious and responsible action to compel those racist regimes to recognize the basic rights of those oppressed people . Failure to undertake any serious action would , I am afraid , make of our repeated references to human rights no more than rhetoric devoid of any meaning . 277 . The current international economic situation is a source of great concern to my Governm…	We in the developing countries are determined to pursue our efforts to bring about a fundamental restructuring of the existing economic order through dialogue and negotiations and not through rhetoric and confrontation . This position stems from our belief that the - present international economic order is inequitable and has contributed to the continuation of the unjust exploitation of the resou…	SDN	1977
SEN_1977	vc	0	0	0	0	0	0	international economic order	29 . Today , more than $ US 300 billion are spent annually for military purposes , while the total for assistance to development given by the rich countries to the poor represents in all only one fifteenth of that sum . These figures already indicate the gigantic and tragic waste of material and human resources in the world , a source of injustice within nations . Obviously , all these expenditur…	It is therefore urgent for the developed countries to take decisive measures to establish a new international economic order in order to lessen the danger of a confrontation which could threaten the very life of mankind	SEN	1977
SGP_1977	vc	0	0	na	0	0	0	Bretton , tariffs , international economic order	cent of the world's population . The remedies applied so far have in fact been postulated on the basis of this fallacy , and predictably , inflation and unemployment continue to bedevil the international economic system . 76 . The present economic crisis has its fundamental cause in the developed worldâ € " the rich countriesâ € " and predates the fivefold increase in the price of oil . The oil p…	cent of the world's population . The remedies applied so far have in fact been postulated on the basis of this fallacy , and predictably , inflation and unemployment continue to bedevil the international economic system . 76 . The present economic crisis has its fundamental cause in the developed worldâ € " the rich countriesâ € " and predates the fivefold increase in the price of oil . The oil p…	SGP	1977
SLE_1977	vc	0	0	0	0	0	0	international economic order	be a key stabilizer of the earnings of developing countries . 135 . Seven years after the launching of the Strategy for the Second Development Decade , the targets which were set to narrow the gap between the developed and developing countries have not been achieved . Only a few developed countries succeeded in meeting the target for the transfer of official development assistance in the form of …	be a key stabilizer of the earnings of developing countries . 135 . Seven years after the launching of the Strategy for the Second Development Decade , the targets which were set to narrow the gap between the developed and developing countries have not been achieved . Only a few developed countries succeeded in meeting the target for the transfer of official development assistance in the form of …	SLE	1977
SLV_1977	vc	0	0	0	0	0	lo	international economic order , Covenant on Economic	, namely , development and international economic co-operation , and the implementation of the decisions adopted by the Assembly at its seventh special session-at which time the results of the Conference on International Economic Co-operation recently concluded in Paris should have been analysed-it was not possible to achieve the desired consensus . Since new efforts in that regard will be undert…	It is generally recognized that a new international economic order more equitable and just than the one that has prevailed heretofore will favour all those sectors equally	SLV	1977
STP_1977	vc	0	0	0	0	0	0	International Economic Order , international economic order	undeniable . Those victories are the fruits of the efforts of such peoples combined with the democratic and progressive forces of countries and the political and humanitarian institutions which understand and act to fulfil the aspirations of all men to live a life of justice . 183 . The affirmation by our Organization of the rights of peoples to self-determination , and the efforts aimed at the p…	important internal changes and new international economic relations are needed . For that reason , when we tackled questions relating to present international economic relations , we expressed the hope that they would evolve towards the establishment of a new international economic order	STP	1977
SUR_1977	vc	0	0	0	0	0	lo	International Economic Order , Human Rights Committee , Covenant on Economic	only right one for the survival of mankind . The forthcoming special session of the General Assembly on disarmament is another step towards that goal , but it has to be made clear that the success of that special session will depend largely on the adoption of binding measures that will bring the arms race under effective international control . 27 . The energy and the financial resources freed as…	HUMAN RIGHTS: As regards human rights , my Government notes with satisfaction that the Human Rights Committee started its work in March of this year by examining reports of States on the implementation of the International Covenant on Civil and Political Rights . My Government has ratified both the Covenant , its Optional Protocol , and the International Covenant on Economic , Social and Cultural…	SUR	1977
SWE_1977	vc	0	0	vr	0	0	lo	Human Rights Committee , GATT , international economic order	adopted now 30 . Ever since the adoption of the Universal Declaration of Human Rights , Sweden has worked to convert separate articles of the Declaration into binding international conventions . Thus , we find it encouraging that the two International Covenants on Human Rights-one on civil and political rights and its Optional Protocol , the other on economic , social and cultural rights have ent…	GENERAL: No agreement was reached regarding several important problems , nor was it possible to bring about important structural changes aiming at a new international economic order ... The ultimate aim of the new international economic order is to create a just and equitable world; GATT: The problems which spring from the inequitable relations between North and South , between industrial and dev…	SWE	1977
SWZ_1977	vc	0	0	0	0	0	0	international economic order , structural adjustments	the obstacles that lie in the way of freedom , peace , justice , and the pursuit of happiness and international understanding can be achieved at this , our thirty-second , session . 80 . Our experience over the last nine years since we regained our independence , has been that social and economic growth , social justice and democracy are legitimate aspirations on this planet if the international …	The dialogue process itself did in some degree contribute to an understanding of the complex problems of international economic co-operation and to the need for bold decisions to effect structural adjustments in the present system… That Conference fell too far short of its objective , and no meaningful progress was made towards the restructuring of the new international economic order	SWZ	1977
SYC_1977	vc	0	0	0	0	0	0	international economic order	peace means that there should be no super-Power military bases or facilities thereâ € " indeed , no permanent super-Power presence of a military nature of any kind . The sooner this can be achieved , the better . Neither should the superpowers arm certain countries in the area in order to use them as pawns in their own power struggle . 240 . I must also mention two matters which have been raised …	As a third-world country , Seychelles joins other developing countries in the urgent demand for a new international economic order . We believe that there must be fundamental changes in the structure of economic dominance and inequality	SYC	1977
TGO_1977	vc	cp	0	0	0	0	0	international economic order , IMF	members the satisfaction of a need that is just as important : the need for equality , so that we may fulfil the moral requirement of greater justice in the distribution not only of goods but also the power of decision . 286 . In this regard , freedom in the economic sense will only be the prelude to or the consequence of a fruitful cultural emancipation within the framework of the indispensable …	To speak of the economic field : the new international economic order has become a subject of discussion... Plans for stabilization and overcoming stagnation and governmental programmes aimed at ensuring a resumption of production and the establishment of essential balances simply aim at - reorganizing the old order	TGO	1977
THA_1977	vc	0	0	vr	0	0	0	international economic order , tariff	help to persuade the leaders of the two regimes concerned to be less intransigent , so that progress towards full independence for both Namibia and Zimbabwe may be hastened and further bloodshed avoided . 180 . The international economic system created after the Second World War has proved to be inadequate in view of the changing patterns of economic growth and the increasing interdependence of n…	This process of negotiation to create the new international economic order is already under way in a variety of forums , both within and outside the United Nations , where developing nations have been seeking a greater role in global economic decision-making . The new international economic order represents the only hope for the future of the developing nations because it aims essentially at redr…	THA	1977
TTO_1977	na	vc	0	vr	0	0	0	international economic order , GATT , IMF , conditionality	of food , chronic poverty , the control of marine resources , the question of energy , unemployment , commodity prices and instability , in the world financial markets . . My delegation supports the Secretary-General's view regarding the need for early action on those and other problems which face the international community . 5 . Trinidad and Tobago notes the initiative of the Secretary-General …	IMF: At present , the volume of credit available through IMF is not adequate and it is offered on terms which do not necessarily assist development objectives . The modifications to the articles and procedures of IMF agreed to in Jamaica in 1976 have therefore failed so far to recognize the qualitative change in the balance-of-payments problems of developing countries . Those modifications failed…	TTO	1977
TUN_1977	vc	0	0	0	0	0	0	international economic order	of international co-operation and in dangerously limiting the expansion of world trade , especially that of developing countries , not only further retard the economic development and social progress of the latter countries , but also hamper recovery in the developed countries themselves . 147 . Let us not be mistaken . The concept of the interdependence of economies proclaimed here and there is …	The need to establish a new international economic order arose out of the desire to shield the economies of all countries from upheavals of that nature and to provide the international community with the conditions for harmonious development with justice and loyal co-operation	TUN	1977
TUR_1977	vc	0	0	0	0	0	0	international economic order , international financial institutions	obstacle to the search for peace . 168 . More than 30 years have elapsed since the first session of the General Assembly of the United Nations adopted its first resolution concerning disarmament . During the period since then , despite regular appeals by the international community for disarmament , occasional intensive negotiations and a number of international agreements , the arms race continu…	Those problems cannot await the establishment of the new international economic order . The balance-of-payments difficulties of the least developed countries as well as the middle-income countries call for urgent remedies . The international financial institutions cannot lose sight of the particular characteristics of the economies of the developing countries . In a world dominated by injustice a…	TUR	1977
TZA_1977	vc	0	0	vc	0	0	0	international economic order , International Economic Order , tariff	and a basis for hope . It is a cause of frustration because the human mind is and has proved itself ingenious enough to be able to solve the most complex problems if man decides so to do . It is a basis for hope because we continue to believe that man's instinct for survival , if not his desire for life , has not disappeared and that one day he will act to prevent his extinction . 33 . It is , fo…	this lack of will that constitutes a stumbling-block to the creation of a new international economic order... No one who is honest with himself can today deny the fact that the current international economic situation is in a state of crisis . Nobody , therefore , can pretend that far - reaching changes are not called for if that trend is to be reversed	TZA	1977
UGA_1977	vc	0	0	0	0	0	0	International Economic Order , international economic order	the United Nations was founded , its impact has been exhibited in the increased number of developing countries that have achieved political independence and joined the world community . Those countries have rightly realized that political independence without economic independence and without a fair and just share of the fruits of the world's economic development is fragile . Their solidarity , m…	The meagre results achieved so far in the establishment of the new international economic order underline the inflexibility of some developed countries in the face of fast changing world economic relations . The recent Conference on International Economic Co-operation , or North-South dialogue , in Paris points to the fact that , unless there is a reasonable accommodation to the aspirations of th…	UGA	1977
URY_1977	vr	0	0	vc	0	0	0	tariff , international economic order	markets . 169 . There is much talk about the advantages of free trade . Such proclamations become a mockery when the structure of ' production and trade in a sector of such importance to humanity as agriculture-in which the natural advantages of the developing countries offer the possibility of optimum efficiency levelsâ € " is constantly distorted and shackled by the developed countries through …	markets . 169 . There is much talk about the advantages of free trade . Such proclamations become a mockery when the structure of ' production and trade in a sector of such importance to humanity as agriculture-in which the natural advantages of the developing countries offer the possibility of optimum efficiency levelsâ € " is constantly distorted and shackled by the developed countries through …	URY	1977
VEN_1977	vc	0	0	0	0	0	0	international economic order	, Mr . Manuel Perez Guerrero said here only a few days ago : For our part , we are equally determined to pursue international co-operation and to defend our interests . 105 . At the Paris stage of the North-South dialogue , the results obtained were limited in scope , as some far-reaching problems such as the protection of the purchasing power of the export earnings of developing countries and th…	Our countries cannot forgo the goals of the new international economic order , and we are certain that no one seriously doubts that this is the only course and the only choice open both to the developing countries which demand it and to those societies whose progress and affluence were nourished on injustice and contempt for the rights of others	VEN	1977
WSM_1977	vc	0	0	0	0	0	0	international economic order	rivalry . Samoa views this as senseless activity which serves no good purpose and which might even aggravate world tensions . Samoa will do all in its power to prevent this from happening . 22 . Samoa has no quarrel with any nation . We have old friends and we are gaining new friends . We have a basic policy of universalism and we pledge to work closely with all countries that extend to us the ha…	As a third-world country , Samoa joins in the urgent demand of the developing countries for a new international economic order . The demand is for fundamental changes in the structures of economic dominance and inequality	WSM	1977
YDYE_1977	vc	0	0	0	0	0	0	international economic order	to obstruct the self-determination of the people of Oman . We condemn all military interventions , and we consider that a political regime sustained by foreign troops and bases lacks the very essence of legitimacy . We reaffirm our total support of the struggle of the Omani people , waged for more than 10 years , for real independence and autonomy under the leadership of the Popular Front for the…	to obstruct the self-determination of the people of Oman . We condemn all military interventions , and we consider that a political regime sustained by foreign troops and bases lacks the very essence of legitimacy . We reaffirm our total support of the struggle of the Omani people , waged for more than 10 years , for real independence and autonomy under the leadership of the Popular Front for the…	YDYE	1977
YEM_1977	vc	0	0	0	0	0	0	international economic order	over straits located within their territorial waters . Ali efforts should be devoted to serving the Interests of all the peoples of the world , without prejudice to the sovereignty of the countries concerned . 144 . As a small developing country , we find in this august gathering an excellent forum for the exchange of views and ideas on matters of mutual interest , in the light of our firm convic…	Those resolutions and recommendations are really an expression of basic approach towards building the new international economic order , an approach that may break the grip of backwardness and economic crises and create new prospects for justice and equity for all States	YEM	1977
YUG_1977	vc	0	0	0	0	0	0	international economic order	crises of wider proportions . For that reason my country has consistently advocated the peaceful solution of the disputes which have arisen , or may arise in the future , and is most resolutely opposed to any outside interference by any other State . 85 . We resolutely insist on the need to strengthen the solidarity and unity of non-aligned countries . We also believe that the strengthening of th…	The developing countries see in the new international economic order a way to solve the most important problems of the world economy as a whole , for which the basic prerequisite is the more rapid development of developing countries and an equitable position for them in international economic relations	YUG	1977
ZMB_1977	vc	0	0	0	0	0	0	international economic order	world has the remedial means , technology and resources , an increasing portion of which is devoted to armaments and other weapons of mass destruction . 10 . The decisions adopted by this Assembly at its historic sixth and seventh special sessions , as well as the Charter of Economic Rights . and Duties of States adopted at the twenty-ninth regular session have been instrumental in the emergence …	recognition that the removal of poverty and inequality calls for fundamental changes in the international economic status quo . There is now at least a growing awareness that a new international economic order in which a life of dignity and well-being should be the inalienable right of all will not emerge from marginal changes in the prevailing economic structure	ZMB	1977
AFG_1978	vc	0	0	0	0	0	0	International Economic Order	like to add that such disparity has not resulted from some inherent disability arising from their respective capabilities or resources but has its roots in the historical heritage from the era of colonialism and an unbalanced economic structure geared to serving and perpetuating the exploitative and unscrupulous interests of a minority group of countries that have piled up wealth at the expense o…	The stubborn resistance of the developed countries to the practical implementation of the goals and principles of the Declaration on the Establishment of a New International Economic Order , [ resolution 3201 ( S-VI ) ] , the Programme of Action [ resolution 3202 ( S-VI ) ] designed to implement the Declaration and the Charter of Economic Rights and Duties of States [ resolution 3281 ( XXIX ) ] t…	AFG	1978
AGO_1978	vc	0	0	0	0	0	0	International Economic Order	destruction , particularly nuclear weapons , including the neutron bomb ; so long as all do not recognize the imperative need to make the Indian Ocean effectively a zone of peace as long as all do not equally recognize and respect the rights of the oppressed peoples to struggle , by armed force or any other means , for national liberation and to choose the political regime that best suits them ; …	destruction , particularly nuclear weapons , including the neutron bomb ; so long as all do not recognize the imperative need to make the Indian Ocean effectively a zone of peace as long as all do not equally recognize and respect the rights of the oppressed peoples to struggle , by armed force or any other means , for national liberation and to choose the political regime that best suits them ; …	AGO	1978
ARE_1978	vc	0	0	0	0	0	0	international economic order	to achieve the desired results . 84 . At the current session our Assembly must ensure adequate support for the successful conclusion of the special session it is proposed to convene in 1980 because that session will offer an opportunity to undertake a comprehensive policy analysis based on the results of the international conferences held in previous years , as well as the results of those confer…	to achieve the desired results . 84 . At the current session our Assembly must ensure adequate support for the successful conclusion of the special session it is proposed to convene in 1980 because that session will offer an opportunity to undertake a comprehensive policy analysis based on the results of the international conferences held in previous years , as well as the results of those confer…	ARE	1978
ARG_1978	vc	0	0	0	0	0	0	international economic order	and developing countries . 177 , The economic relations established on a world-wide level in the post-war period played a significant role in the evolution and development of all countries . However , if we consider the present condition of those relations and the problems besetting them it is possible to conclude that the life cycle of many of the elements in that framework of relations has come…	if we consider the present condition of those relations and the problems besetting them it is possible to conclude that the life cycle of many of the elements in that framework of relations has come to an end and that therefore it is necessary to readjust the structure of international economic relations to present-day realities . That aim is nothing other than the establishment of a new internat…	ARG	1978
BEL_1978	vr	0	0	0	0	0	0	international economic order	continue not to associate ourselves with documents which explicitly or implicitly refer to it , whatever their value may be . 197 . I wish to stress here that Belgium continues vigorously to support the original goals of the Decade for Action to Combat Racism and Racial Discriminationâ € " goals that are an essential element of United Nations action , in the promotion of human rights . i98 , In t…	It was here that the new international economic order was launched It was here that the bases for a new balance in economic relations between developing and developed countries slowly began to be established	BEL	1978
BEN_1978	vc	0	0	0	0	0	0	international economic order	My country is glad to see you in charge of the work of the Assembly this year . By elevating you to this high office , the Assembly has sought to pay tribute to your eminent self , but at the same time it has paid a tribute to your country , the Republic of Colombia , a country which has always played a dynamic role , not just within the Latin American sphere , but also in the context of the coun…	That is why they rightly proclaimed that the struggle for a new international economic order was an integral part of the anti-imperialist struggle , of the struggle for independence and national sovereignty . 301 . The forces of exploitation and domination are today becoming increasingly aware of the danger of destruction hanging over them in the shape of the struggles for liberation of the peopl…	BEN	1978
BGD_1978	vc	0	na	vc	0	0	0	international economic order , World Bank , tariff , International Economic Order	examples of courage , sacrifice and vision that he set as a freedom fighter and a nation-builder will remain a source of inspiration for generations to come . 152 . As we survey the crowded agenda before this session we are acutely conscious of the crucial issues before the world community : how to safeguard peace and resolve smouldering conflicts by peaceful and just means ; how to achieve a dis…	GENERAL: The existing world economic order is , therefore , clearly unsuited to contemporary world needs It has now become more abundantly clear than ever before that the problems of poverty , hunger , disease and illiteracy that plague the developing countries cannot be effectively resolved as long as those countries remain shackled to an economic order built during colonial times and oriented e…	BGD	1978
BHR_1978	vc	0	na	0	0	0	0	international economic order , IBRD	and value in the conduct of our work and the direction of our international relations in a way that enables the nations of the world to avoid the dangers that surround them . 111 . The United Nations has been able throughout the last 33 years to adapt itself to a rapidly changing world , and has become truly the only and proper forum for the continuance of dialogue between nations , big and small…	It is important to re-emphasize here the pressing need for restructuring international economic relations by establishing the new international economic order , which guarantees the establishment of balanced mutually beneficial relations among States , thus leading to stability , prosperity and progress for mankind as a whole	BHR	1978
BOL_1978	vc	0	0	0	0	0	0	international economic order	be sought in the rich countries . A just and sincere respect for human rights cannot but be accompanied by an attitude on the part of the most powerful countries in the world that indicates their renunciation of relationships which consolidate the dependence of the periphery on the centre , in other words , an attitude that must yield to a new world economic order . 356 . The Charter of Economic …	be sought in the rich countries . A just and sincere respect for human rights cannot but be accompanied by an attitude on the part of the most powerful countries in the world that indicates their renunciation of relationships which consolidate the dependence of the periphery on the centre , in other words , an attitude that must yield to a new world economic order . 356 . The Charter of Economic …	BOL	1978
BRB_1978	vc	0	0	0	0	0	0	international economic order	in those bodies and attributes this to a dominance of obsolete mercantilist thought . We cannot accept that relations among nations should continue to be conducted on the basis of a " zero-sum " principle , which assumes that the extent of a country's increase in the enjoyment of goods and services is equal to the loss of goods and services enjoyed by other countries . These assumptions , while d…	We must renew our commitment to examine the problems thoroughly and to work patiently and systematically towards achieving at the earliest possible moment our goal of a new international economic order	BRB	1978
BTN_1978	vc	0	0	0	0	0	0	International Economic Order , international economic order	Geneva . These meetings have been significant in showing support for the continuing struggle of the oppressed peoples in many parts of the world for their right to independence and self-determinationâ € " a struggle which continues to gain momentum . 101 . And we have seen , too , the disappointing suspension of the deliberations of the Committee Established under General Assembly Resolution 32 /…	We very much hoped that the Committee would pursue the promise of a new kind of world _order , indeed of the New International Economic Order which we had all agreed to establish , based not on old and outdated concepts , but on the equal and harmonious development of all States , and on an equitable distribution of the world's resources and knowledge	BTN	1978
CAF_1978	vc	0	0	vr	0	0	0	international economic order , GATT	a legitimate redistribution of responsibilities for the benefit of all nations , unfortunately continues to come up against the privileges of the past . 212 . The prospect of an era of mankind when decisions concerning questions of planetary interest common to all will cease to be reserved to a limited circle of privileged States recedes further every day . 213 . Instead of responding more effect…	GENERAL: Despite the numerous United Nations resolutions on the establishment of a new international economic order based upon equity , equality , interdependence and cooperation among all States , the international economic situation remains unchanged and constitutes a permanent source of concern for the developing countries ; GATT: my delegation attaches exceptional importance to the success of…	CAF	1978
CHL_1978	vc	0	0	0	fp	0	0	arbitration , international economic order	the peaceful and mandatory settlement of disputes was signed in Bogota . Chile is a party to that covenant . We believe that its observance by all the countries of the system would provide the security our peoples desire . Pending the achievement of this objective , for which we should persevere , we shall have to sign bilateral agreements . 119 . Early in this century Chile and Argentina set an …	The new international economic order , which we advocate , would allow the two-thirds of mankind representing that world to share in the fruitful results of technological advances	CHL	1978
CHN_1978	vc	0	0	0	0	0	0	international economic order	the struggle for disarmament does not depend entirely on the negotiating body ; rather it depends essentially on whether the superpowers can be forced to change their intransigent stand . The struggle for disarmament must be closely linked with the struggle to safeguard national independence , defend state sovereignty and territorial integrity , and combat hegemonism . We are ready to continue to…	We are ready to continue to work together with the large number of small and medium-sized countries for genuine disarmament . r 241 . In the past year , the third-world countries have continued their unremitting struggle for the establishment of a new international economic order . United as one , they have made great efforts for the realization of their just proposals in disregard of the threats…	CHN	1978
CIV_1978	vc	0	0	0	0	0	0	international economic order , International Economic Order	life and progress rather than towards death and destruction ? 127 . One is scandalized when one is not revolted to see the revenues of the inhabitants of the developed countries growing at a much more rapid pace than those of the citizens of the developing countries . 128 . Indeed , the change in the world economic system is typified by an alarming and asymmetrical contrast whereby the rich are b…	Having as its objectives the prosperity and dignity of all men , the new international economic order is an indispensable condition for the effective enjoyment of human rights by all peoples	CIV	1978
CMR_1978	vc	0	0	na	0	0	0	international economic order , GATTN1016L994J994:N1017J994:N1025L994J994:N1017J994:M1030L994J994:N1017J994:L1033L994J994:N1017J994:L1036L994J994:N1017J994:L1039J994:L1042J994:L1045	the attention of my delegation in a year when the development of the world economy is far from encouraging optimismâ € " a year when , disheartened by persistent turmoil , we are tempted to resort to ridiculous palliatives that push us farther and farther away from the accomplishments of the sixth and seventh special sessions , whose undeniable merit was to have been to make all the countries of …	GENERAL: only the new international economic order is capable of re-establishing confidence in the future and the economic development of the world . 151 . States must go beyond the mere management of the existing system , which has caused the disruptions to which our countries find themselves exposed , and embark resolutely on a far-reaching reform of conditions for a joint , just and equitable …	CMR	1978
COD_1978	vc	0	0	0	0	0	0	international economic order	today there are still States indulging in senseless waste of large resources on military enterprises , instead of using them for the benefit of development in keeping with the declared objective of this Disarmament Decade . 184 . Faced with this situation , our Organization should adopt all the measures needed to define a new strategy for development , for the crisis which is raging has brought t…	The North-South dialogue , which should work out the procedures for the new international economic order , is marking time	COD	1978
COL_1978	vc	0	0	0	0	0	0	international economic order	process of many countries by absorbing resources that could well be devoted to infrastructure projects that would help improve the living standards of their peoples . We should note , further , that for the nations of the third world the arms trade , including trade in conventional weapons , represents a heavy technological burden that could well lead to limitations in economic growth targets and…	The new international economic order should prevent spectacular falls in the prices of primary commodities , on whose stability peace among nations depends to a large degree	COL	1978
CPV_1978	vc	0	0	0	0	0	0	international economic order	. The pursuit of this objective , we must admit , has met with obstacles which give rise to doubts and questionings and might make a really constructive dialogue more difficult to achieve . The existing monetary disturbances , the growing monetary erosion , in particular in countries with relatively weak economies , the deterioration in the terms of trade between countries supplying raw materials…	We are at a stage in the history of mankind when the existing basis of the international economic order is being questioned and it is our great responsibility to reflect on and consider the principles which should govern future international economic relations	CPV	1978
CSK_1978	vc	0	0	0	0	0	0	international economic order	it beneficial and objectively necessary for the process of detente to become universal and dominant in all continents . 74 . We have therefore welcomed with a feeling of satisfaction the results of the Belgrade ministerial meeting . We expect that the contribution to peace by the Sixth Conference of Heads of State or Government of Non - Aligned Countries , which is to convene next year in Havana …	We arc placing special emphasis on the over-all restructuring of the international economic relations and the introduction of a new international economic order	CSK	1978
CUB_1978	vc	0	0	0	0	0	0	international economic order , International Economic Order	, the struggle of the peoples , particularly in the socialist camp , headed by the Soviet Union , has inclined the balance towards the cause of peace , independence and progress . This change in the correlation of forces and this tendency that favours peace are evident within the United Nations itself in the community of interests between the socialist countries and the underdeveloped countries ,…	This change in the correlation of forces and this tendency that favours peace are evident within the United Nations itself in the community of interests between the socialist countries and the underdeveloped countries , which has made possible a fruitful period of major definition - and decision , particularly in the struggle against colonialism , neo-colonialism , racism and apartheid and for th…	CUB	1978
CYP_1978	vc	0	0	0	0	0	lo	international economic order , Human Rights Committee	United Nations Charter , and the failure to replace the outdated concept of balance of power as a means of security " [ See A / 331206 , para . 147 . ] With reference to the strengthening of the role and effectiveness of the United Nations , strong emphasis is given in the Declaration to the need to apply " a system of international security as expressly provided in Chapter VII of the Charter of …	GENERAL: Turning now to the crucial issue of the new international economic order , I would like to observe that the existing inequality between the rich and the poor is constantly growing and has become another source of tension in the world . As a developing country we have long advocated the adoption of a new and fairer international economic order; HUMAN RIGHTS: What is needed , therefore , i…	CYP	1978
DEU_1978	vr	0	lo	vr	0	0	0	GATT , World Bank , IDA , international economic order	framework of the North-South dialogue the Community is , furthermore , willing to help on a global scale to accelerate development and to establish a balanced pattern of North-South co-operation . It reaffirmed its willingness to work towards the achievement of these goals at the meeting of the European Council held in Bremen from 6 to 7 July 1978 . 185 . The European Community is committed to fr…	GENERAL: Simultaneously with the objective of establishing a more equitable international economic order , nations should pursue the objective of translating an equitable order into reality at home is well; WORLD BANK: This is why we must soon arrive at satisfactory decisions on replenishing the resources of the World Bank , of IDA , and of the regional banks and funds ; GATT: The European Commun…	DEU	1978
DNK_1978	vc	0	0	lo	0	0	0	international economic order , GATT	where , no compromise did in fact exist ? These are among the questions to which we must try to find the answers during this session . A prerequisite for solving the problems surrounding the - Committee is , however , that ail parties demonstrate the necessary political will . 261 . The Danish Government finds if of overriding importance that solutions be found to the grave economic problems of t…	GENERAL: my Government remains of the belief that effective management of the process towards the establishment of a new and more equitable international economic order is essential . 262 . The continuing world-wide economic stagnation has made progress towards a new international economic order more difficult , but not less , urgent; GATT: It is, therefore , extremely important to reach an early…	DNK	1978
DZA_1978	vc	0	0	0	0	0	0	international economic order , International Economic Order	of this crisis in the world economy , as though it was of alien origin and imposed by occult forces that could be conjured away by incantations , the privileged site of which would be the General Assembly . But such powerlessness is by no means the powerlessness of the international community as a whole . It is the result of what can best be termed a lack of foresight on the part of some of its m…	This is based on the selfishness of the rich and , if experience is to be believed , is inevitably doomed to failure because everyone knows that the crisis is really the result of structural imbalances in the world economy , of which the third world , we must repeat , is the principal victim . 257 . Support for the new international economic order implies , of course , a recognition of the struct…	DZA	1978
ECU_1978	vc	fp	0	na	0	0	0	international economic order , tariffs , international financial institutions , IMF	the appropriate forum for constructive dialogue , setting aside hegemonic positions or claims of privilege , with the aim of establishing a new political and economic order as the result of the concerted action of all people on earth . 150 . A constructive spirit of understanding , and not of imposition of one's will , is the only means to attain international peace and security on a genuine basi…	GENERAL: A constructive spirit of understanding , and not of imposition of one's will , is the only means to attain international peace and security on a genuine basis of justice , international peace and security , the universality of human rights , the end of all colonialist or neo-colonialist manifestations , and the urgent establishment of the new international economic order , leading to the…	ECU	1978
EGY_1978	vc	0	0	0	0	0	0	international economic order	effects on the development process in the developing countries . 21 . The decisions that this Assembly adopted at its sixth and seventh special sessions [ resolutions 3201 fS-VI ) , 3202 ( S-VI ) , and 3362 ( S-VII ) J and the Charter of Economic Rights and Duties of States [ resolution 3281 ( XXIX ) ] contain the elements of a fair and equitable system in which inequalities will no longer exist …	But this in itself requires profound changes in the present economic order . We are convinced that it is necessary to establish a new international economic order that will ensure prosperity and guarantee a better standard of living for everyone . . Injecting minor changes into the present international economic order will not enable us to realize our cherished goals	EGY	1978
ESP_1978	vc	0	0	0	0	0	lo	international economic order , Human Rights Committee	a useful institution for tackling present problems ; it should also become a centre for long-term efforts designed to resolve the difficulties of a world that is facing challenges that make us ever more interdependent . 15 . The only ways to tackle this series of problems are those based on political and legal principles accepted by the international community as a whole . The Spanish Government …	GENERAL: The legitimate interests of all countries must be reflected there in balanced solutions which contribute to the new international economic order which we want to create; HUMAN RIGHTS: in this connection , and continuing the trend already initiated with the ratification of the International Covenants on Economic , Social and Cultural Rights and on Civil and Political Rights , I wish to an…	ESP	1978
ETH_1978	vc	0	0	0	0	0	0	International Economic Order	We in Ethiopia are carrying out basic and fundamental structural changes in all fields of social and economic endeavour . But to the extent that the domestic structure has its external dimensions and until and unless corresponding improvements are made in the international structure , appreciable headway is unlikely to be made in accelerating social and economic transformation within cur respecti…	We believe that the time has come for the international community to adopt a global approach to economic problems . It should draw up a coherent , comprehensive and massive programme for the development of the world economy as a whole and the establishment of the New International Economic Order	ETH	1978
FIN_1978	vc	0	0	0	0	0	0	International Economic Order	if the General Assembly could make progress in the matter of restructuring the human rights machinery of the United Nations . 91 . When I spoke from this rostrum a year ago , one phase of the North-South dialogue , the Paris Conference on International Economic Co-operation , had just ended . Today the international economic situation is very similar . Over the past year the international communi…	This has proved the inadequacy of the old structures and justified the call for the New International Economic Order	FIN	1978
FJI_1978	vr	na	na	0	0	0	0	World Bank , IMF , International Economic Order	centres of trade , the growing interdependence of the developed and the developing countries makes it necessary for us to follow closely the various discussions on economic issues affecting the international community . 38 . We therefore note with regret and some concern the growing trends towards protectionism . We do not merely view this trend as unhealthy ; it also makes us wonder as to the si…	centres of trade , the growing interdependence of the developed and the developing countries makes it necessary for us to follow closely the various discussions on economic issues affecting the international community . 38 . We therefore note with regret and some concern the growing trends towards protectionism . We do not merely view this trend as unhealthy ; it also makes us wonder as to the si…	FJI	1978
FRA_1978	vc	0	0	0	0	0	0	international economic order	of action , adopted unanimously in 1976 by the tripartite world employment conference . 7 But the programme should be expressed in terms of strategy by an effort of planning and by wide-ranging consultation , in particular with a view to eliminating any misunderstanding . The way was opened , inter alia , by the Conference of non-aligned countries which met last July in Belgrade . That Conference…	of action , adopted unanimously in 1976 by the tripartite world employment conference . 7 But the programme should be expressed in terms of strategy by an effort of planning and by wide-ranging consultation , in particular with a view to eliminating any misunderstanding . The way was opened , inter alia , by the Conference of non-aligned countries which met last July in Belgrade . That Conference…	FRA	1978
GAB_1978	vc	0	0	0	0	0	0	international economic orderâ	see A / 33115 , part two , annex I ] . 137 . As regards the fourth session of UNCTAD and particularly resolution 93 ( IV ) , which I have already mentioned , unfortunately , two years later , we are bound to express regret that , in respect both of indebtedness and of the common fund , and also in respect of economic co-operation among developing countries and the transfer of technology , no subs…	see A / 33115 , part two , annex I ] . 137 . As regards the fourth session of UNCTAD and particularly resolution 93 ( IV ) , which I have already mentioned , unfortunately , two years later , we are bound to express regret that , in respect both of indebtedness and of the common fund , and also in respect of economic co-operation among developing countries and the transfer of technology , no subs…	GAB	1978
GHA_1978	vc	0	0	0	0	0	0	International Economic Order	conference . My delegation , therefore , would urge the negotiators to do their best to come to an early agreement . 60 . If the international political situation does not give us any cause for joy , the international economic situation is even more dismal . 61 . After very difficult negotiations , at its seventh special session the General Assembly produced guidelines [ resolution 3362 ( S - VII…	It therefore remains our fervent hope that each of us will reconsider its respective position and begin to work more seriously , so that the Committee Established under General Assembly Resolution 32 / 174 , also known as the Committee of the Whole , may be able to resume its work of advancing the New International Economic Order and provide a solid basis for the strategy for the third United Nat…	GHA	1978
GNB_1978	vc	0	0	0	0	0	0	international economic order	which separates the developing from the industrial countries . 247 . With a few exceptions the developed countries , despite numerous declarations filled with good intentions , do everything to maintain the advantages which they have given themselves . We can never sufficiently denounce such selfish conduct , for the gulf which separates the rich from the poor is inimical to human dignity and to …	which separates the developing from the industrial countries . 247 . With a few exceptions the developed countries , despite numerous declarations filled with good intentions , do everything to maintain the advantages which they have given themselves . We can never sufficiently denounce such selfish conduct , for the gulf which separates the rich from the poor is inimical to human dignity and to …	GNB	1978
GNQ_1978	vc	0	0	0	0	0	0	international economic order	international affairs , will decisively contribute to our efforts to solve the serious international problems afflicting the world today . 144 Noting the large number of items before us , which my delegation trusts that the Assembly will be able to examine objectively , we believe that , because of the importance and urgency of some items , it is essential that the Assembly should give priority t…	it is essential that the Assembly should give priority to questions relating to decolonization and in particular the elimination of its last vestiges in southern Africa , the maintenance of peace and security in the world , the establishment of a new international economic order that would be just , and equitable , international co-operation to promote and implement civil , political , economic a…	GNQ	1978
GRD_1978	vc	lo	lo	0	0	0	lo	International Economic Order , international economic order , World Bank , IMF , Development Bank , rights of the child	GENERAL: It is my desire to make a contribution to the subject of the New International Economic Order relating to the third-world countries , and I must emphatically state that one of the most tragic circumstances in our time is the disturbingly slow rate at which the world is moving towards the establishment of a New International Economic Order based on equality and social justice ; IMF & WORL…	Grenada welcomes the action taken by the Caribbean Group for Co-operation in Economic Development and the tangible results that have been forthcoming through the establishment of a Caribbean development facility . This initiative , spearheaded by the World Bank , the IMF and the Inter-American Development Bank , indicates a concern and a desire to act positively in an effort to help the countries…	GRD	1978
GTM_1978	vc	0	0	vr	fp	0	0	international economic order , tariff , tariffs , GATT , Agreement on Tariffs , Tariffs , arbitration	is being felt in all spheres of international activity . This irreversible change in the balance of power in the world makes it necessary to have the active , full participation , on a footing of equality , of the developing countries in the formulation and implementation of all decisions which are of interest to the international community . 117 . A few years ago the General Assembly adopted the…	GENERAL: a fundamental objective is to promote the establishment of a new international economic order based on equity , sovereign equality , interdependence , common interest and cooperation among all States , irrespective of their economic and social systems . To that end it is necessary to make international economic relations more rational and equitable , to promote structure changes in the w…	GTM	1978
GUY_1978	vc	0	0	0	0	0	0	International Economic Order , international economic order	essence in the search for justice . 177 . The extent of our success at this and succeeding Assembly consultations in creating a situation of peace will be measured against the bench-mark of our individual and collective capacity to acknowledge the need for fundamental change and to institute the systematic reordering dieted by that necessity . Nowhere is the need for harmonization of action more …	the declining level of official development assistance and the postures which have frustrated the work of the Committee Established under General Assembly Resolution 32 / 174... clearly demonstrate a lack of political will on the part of some developed countries to accept the desirability of fundamental change in the present international economic order . 183 . Indeed , there is a resistance to s…	GUY	1978
HND_1978	vc	0	0	vr	0	0	0	GATT , international economic order	the problem , in accordance with the procedures for the peaceful settlement of international disputes , and without side-stepping historic and juridical antecedents in which the rights of the Guatemalans are based , as well as the interests of the people of Belize , with which my country has maintained relations of true friendship and growing economic relations . 341 . The world economy in this p…	It is for this reason that we have supported the unpostponable establishment of the new international economic order which would promote the full development of the countries of the third world	HND	1978
HTI_1978	vc	0	0	0	0	0	lo	Covenant on Economic , international economic order	of the non-aligned and other countries " to elaborate and adopt an integral and comprehensive approach to human rights as a matter of great significance for ensuring the dignity of the individual and for peace , security and international co-operation on the basis of equality " [ see A133 / 206 , annex I , para . 155 ] . 220 . We also wish to work closely with the bodies of the United Nations who…	GENERAL: Thus , my delegation considers it indispensable that a more just international economic order be established , an order more in keeping with the relations of interdependence which exist between the developed and the developing countries . The industrialized countries should endeavour to make this a reality , despite the difficult international economic situation; HUMAN RIGHTS: We also wi…	HTI	1978
IDN_1978	vc	0	0	0	0	0	0	International Economic Order	of peace-building , especially its operational activities for development . None the less the fact remains that it is time to undertake concerted and comprehensive efforts towards adapting the United Nations to the increasingly heavy demands placed upon it . 74 . As we begin the work of another session we find ourselves confronted by many lingering problems and the sudden re-emergence of old issu…	For more than four years the international community has been engaged in negotiations concerning the fundamental restructuring of international economic relations… My delegation would like to reaffirm the importance it attaches to the involvement of the United Nations system in the negotiations on economic issues of a global nature...The supremacy of the United Nations system in regard to all neg…	IDN	1978
IND_1978	vc	0	0	vr	0	0	0	International Economic Order, tariff	pre-condition for resolving them . 14 . By far the most potent threat to world peace is the continuing arms race , particularly in nuclear armaments . It militates against the fundamental objective of the United Nations " to save succeeding generations from the scourge of war " . The arms race undermines the sovereignty and stability of nations . It goes against such principles of the Charter as …	Recent developments have shown that basically there is an unwillingness on the part of the major developed countries to begin serious negotiations to restructure the world economic order...The measures that the developed countries are prepared to adopt are still in the nature of tinkering with the present world economic order and hesitant ad hoc concessions... No lasting solution to the malaise a…	IND	1978
IRL_1978	vc	0	0	0	0	0	0	international economic order	and the price which the primary-producing countries get for the raw materials . What has determined the relationship is the emergence of a serious structural imbalance in the world economy , which had its origin in the position of dominance which the developed world established for itself and which now helps to sustain it . If interdependence and co-operation are to replace domination in internat…	we need now a serious commitment by the developed world to accept significant changes in the structures of international economic relations , changes which can help to bring about a more just and equitable international economic order	IRL	1978
IRN_1978	vc	0	0	0	0	0	0	International Economic Order	. We are confident that the membership of Solomon Islands will add a new dimension to the universal character of this Organization . 158 . The current session of the General Assembly is being held a short time after the convening of the eighth , ninth and tenth special sessions . It also follows the second session of the recently created Committee Established under General Assembly Resolution 32 …	. We are confident that the membership of Solomon Islands will add a new dimension to the universal character of this Organization . 158 . The current session of the General Assembly is being held a short time after the convening of the eighth , ninth and tenth special sessions . It also follows the second session of the recently created Committee Established under General Assembly Resolution 32 …	IRN	1978
ITA_1978	vc	0	0	0	0	0	0	international economic order	universal suffrage is now imminent . 237 . Unemployment , inflation , the large margins of unused productive capacity , the indebtedness of the developing countries and monetary instability have added disturbing elements to the general picture and have further impeded the normal development of economic and commercial relations among the different areas . 238 . It is now clear that we are not faci…	It is towards a renewal and reform of structures that our work must be directed. When at the United Nations Italy welcomed the principle of establishing a new international economic order , it expressed the intention to participate in a process designed to promote a profound evolution in international economic relations , and in particular to launch an effort of co-operation among all countries w…	ITA	1978
JAM_1978	vc	vr	vr	0	0	0	0	International Economic Order , IMF , World Bank	world peace and economic growth . We cannot attain this objective without a common understanding of , and commitment to , the new world economic structures and relationships which must be established . 338 . There has been in recent times a marked contrast between the amount of discussion on economic issues and the expressions of grave concern in all quarters on the one hand , and the very limite…	GENERAL: Ti e serious state of the global economy and the requirements of international co-operation and equity call for urgent , specific and concrete action , particularly in respect of issues that have been the subject of discussion and that relate to the establishment of the New International Economic Order; IMF & WORLD BANK: We are convinced that means must be found of making the activities …	JAM	1978
JOR_1978	vc	0	0	0	0	0	0	International Economic Order	III and IV ] . 76 . We must acknowledge with deep satisfaction the following areas of consensus : first , an emphatic recognition that a continuation of the arms race in the nuclear age is much more a threat to , than a protection of , the future of mankind ; secondly , that there has not been any real progress that might lead to the conclusion of a treaty on general and complete disarmament ; th…	The imaginative and timely perception enunciated at the sixth special session [ resolutions 3201 ( S-VI ) and 3202 ( S - VI ) ] of the General Assembly concerning the creation of a New International Economic Order based on a more equitable system of international relationships has still to witness the take-off stage	JOR	1978
JPN_1978	vc	0	lo	0	0	0	0	International Development Association , development banksâ , international economic order	being to double our official development assistance within three years . 148 . With regard to the quality of our assistance , moreover , we are not only striving to increase our grant aid and to improve the terms and conditions of our loans , but have also established the fundamental policy of untying our aid so as to ensure the most efficient use of the development funds we provide ; this policy…	GENERAL: Japan is resolved to devote its every effort to the dynamic building , through these forums , of a just and equitable international economic order ; WORLD BANK: Furthermore , more than one third of Japan's official development assistance is extended through international organizationsâ € " including the International Development Association and the regional development banks and it is ou…	JPN	1978
KEN_1978	vc	vc	0	0	0	0	0	International Economic Order , IMF , international economic order	sixth and seventh special sessions of the General Assembly , attended by Government representatives at the highest political levels , emphasized the realities of our interdependence and solemnly and unanimously adopted new guidelines and principles which were to govern our future international economic relationships . We all recognized then that the time for pious expressions of international eco…	GENERAL: While expressing our increasing disappointment and frustration at the lack of progress in the evolution of a more meaningful international economic order , may 1 unequivocally state here that we have not given up hope , and are not going to do so , and that we intend to continue to press our case , though success may not be wholly achieved in the coming year; IMF: On monetary issues , th…	KEN	1978
KHM_1978	vc	0	0	0	0	0	0	international economic order	Zionism . The Palestinian people must be allowed-to exercise their national rights , in particular the right to return to live in their motherland , the right to decide their own destiny and the right to create an independent State on Palestinian land . The Arab territories must be returned to the Arab countries . 142 . We have always resolutely supported the struggles of the peoples of Asia , Af…	We have always resolutely supported the struggles of the peoples of Asia , Africa and Latin America for independence , sovereignty , territorial integrity , for their right to decide their own destiny for themselves , and for the establishment of a new international economic order	KHM	1978
KWT_1978	vc	0	0	0	0	0	0	International Economic Order	issues involved are of great complexity and the vital interests of all States are clearly involved . The achievement of an agreed final text is something that will be welcomed by the international community . 66 . The post-war economic structure and the relationship between developing primary producers and developed industrial producers have been a major obstacle to balanced world economic growth…	The latest development was the setting up of the Committee Established under General Assembly Resolution 32 / 174 , also known as the Committee of the Whole , which has been entrusted with the task of implementing the New International Economic Order . I should like to take this opportunity to express my Government's support for the work of the Committee and solidarity with its aims and its manda…	KWT	1978
LAO_1978	vc	0	0	0	0	0	0	international economic order	a special session devoted to disarmament , a problem of particular importance . The Lao People's Democratic Republic welcomes the results of the work of the tenth special session , which constitutes an important stage towards the World Disarmament Conference . That is to say that we favour a halt to the arms race and the banning of weapons of mass destruction , including the neutron bomb . 100 . …	As a developing country the Lao People's Democratic Republic is in complete solidarity with the struggle being waged by the countries of the Group of 77 to establish the new international economic order	LAO	1978
LBR_1978	vc	0	0	0	0	0	0	structural adjustments , International Economic Order	negotiations motivated by them . Empty pronouncements , stalemated talks and endless rhetoric remain the order of the day . This is most evident in the case of the Committee Established under General Assembly Resolution 32 / 174 , which has failed to reach agreement on a matter as elementary as its mandate and terms of reference . The North-South dialogue remains deadlocked on such issues as orde…	The need for structural adjustments to meet the imbalances and inequalities among nations must be considered , negotiated and promoted . It is only through a continuing commitment to change and reform , coupled with the requisite political will and co-operation , that the New International Economic Order will be achieved	LBR	1978
LBY_1978	vc	0	0	0	0	0	0	international economic order	As for the situation in Cyprus , which belongs to the Mediterranean basin , is a member of the non-aligned group , and is a country with which we have strong ties , the Socialist People's Libyan Arab Jamahiriya trusts that the efforts now under way will result in an agreement that can protect the rights of both the Greek and the Turkish communities , and maintain the unity , sovereignty , indepen…	The delegation of the Libyan Arab Jamahiriya commends the great efforts of the United Nations to establish a new international economic order that would take into consideration the interests of all peoples , and especially the peoples of the third world that have suffered most from the unjust economic order now prevailing throughout the world	LBY	1978
[truncated: 2,439 more rows]
