# Supplementary material for: Legitimacy challenges to the liberal world order: Evidence from United Nations speeches, 1970–2018
Source: Rev Int Organ. 2020 Oct 9;16(4):721–54. doi: 10.1007/s11558-020-09404-y (PMC7546938; doi:10.1007/s11558-020-09404-y)
Supplement: Supplementary file 6 — (DO 12 kb) [file 11558_2020_9404_MOESM6_ESM.do]

* Replication File RIO article "Legitimacy Challenges to the Liberal World Order: Evidence from United Nations Speeches, 1970-2018

**CHANGE THIS TO YOUR OWN DIRECTORY
cd "C:\Users\ev42\Dropbox\UNSpeeches\Data\Replication\"


*Figures
 use "Figuredata.dta", clear
 sort year
 drop if year<1970
twoway (connected Nstate year) (connected Nmention year) (connected Ncrit year) (connected Ncoop year), ///
legend(order(1 "Speeches" 2 "Mentions" 3 "Voice " 4 "Loyalty "))  scheme(plotplainblind) xlabel(1970(5)2020) ytitle("Nr. of countries")


* Figure 2
use "Figuredatayearly.dta", clear
twoway (connected ECONloyalty year) (connected ECONcooperation year) (connected ECONvoice year) (connected ECONexit year) , ///
ylabel(0(.1).8) ytitle("Proportion of Speeches") xtitle(Year) xlabel(1970(5)2018)  scheme(plotplainblind) ///
legend(order(1 "Loyalty (endorsement)" 2 "Loyalty (cooperation)" 3 "Voice (challenge/reform)" 4 "Voice (exit)" ) ring(0) position(2)) 

* Figure 3
 use "Sentiment.dta", clear
twoway (lowess ave_sentiment year if ECONa==1 & ECONb==0) (lowess ave_sentiment year if ECONb==1 & ECONa==0), ytitle(Average Sentiment of Statements) legend(order(1 "Voice" 2 "Loyalty") ring(0)) scheme(plotplainblind)

 
  * Figure 4
 use "Figuredatayearly.dta", clear
  twoway (connected IFIvoice year) (connected IMFvoice year) (connected WORLDBANKvoice year) (connected WTOGATTvoice year), ///
ylabel(0(.1).8) ytitle("Proportion of Speeches") xtitle(Year) xlabel(1970(5)2017, angle(45))  scheme(plotplainblind) ///
legend(order(1 "Economic order, general" 2 "IMF" 3 "World Bank" 4 "WTO/GATT") ring(0) position(2))  name(econ, replace)

 
 
 * Figure 5
 **Organization specific sentiments

import delimited "sentimentorgs.csv", clear 
replace doc = subinstr(doc, " ", "", .)
rename doc Doc

 
 collapse (mean) ave_sentiment, by(cnt year wto imf wb)
  merge m:1 cnt year using "Figuredata.dta"
 gen WTOcrit=0
 replace WTOcrit=1 if wto=="TRUE" & WTOGATTa==1
  gen WTOcoop=0
 replace WTOcoop=1 if wto=="TRUE" & WTOGATTb==1
 
  gen IMFcrit=0
 replace IMFcrit=1 if imf=="TRUE" & IMFa==1
  gen IMFcoop=0
 replace IMFcoop=1 if imf=="TRUE" & IMFb==1
 
   gen WBcrit=0
 replace WBcrit=1 if wb=="TRUE" & WORLDBANKa==1
  gen WBcoop=0
 replace WBcoop=1 if wb=="TRUE" & WORLDBANKb==1
 
 
  twoway (lowess ave_sentiment year if WTOcrit==1 | WTOcoop==1) (lowess ave_sentiment year if IMFcrit==1 | IMFcoop==1) (lowess ave_sentiment year if WBcrit==1 | WBcoop==1), ytitle(Average Sentiment of Statements) ///
 legend(order(1 "WTO/GATT" 2 "IMF" 3 "World Bank") ) scheme(plotplainblind)

 
 
*Figure 7
clear
use "Figuredata.dta", replace
 

 collapse (mean) IFIlo- HRb, by(year Income)
gen GEOn=Income
 
   twoway (connected ECONa year if GEOn==1) (connected ECONa year if GEOn==2) (connected ECONa year if GEOn==3) (connected ECONa year if GEOn==4) , ///
ylabel(0(.1)1) ytitle("Proportion of Speeches") xtitle(Year) xlabel(1970(5)2018) scheme(plotplainblind) ///
legend(order(1 "Lower Income" 2 "Lower Middle" 3 "Upper Middle" 4 "Upper Income" )) name(g1, replace)


*Regression models (Figure 8 and Appendix)

 use "ReplicationData.dta", clear
  *Set time series
 xtset CIDnum year
 
  xtreg ECONscale fincrisis ka_open   KOFTrGI e_migdppcln  v2x_libdem left right member  i.year if year<1991, fe
  outreg2 using table1.doc, dec(2) keep(fincrisis ka_open    e_migdppcln KOFTrGI  v2x_libdem left right member  ) label replace
 estimates store m1
 
 
 xtreg ECONscale fincrisis ka_open  KOFTrGI e_migdppcln  v2x_libdem left right member   i.year if year>1990, fe
  outreg2 using table1.doc, keep(fincrisis ka_open    e_migdppcln KOFTrGI  v2x_libdem left right member  ) dec(2) label append 
 estimates store m2
 
 		 		
 coefplot m1 m2  , keep(fincrisis ka_open    e_migdppcln KOFTrGI  v2x_libdem left right idealpoint member ) plotlabels ("1970-1990" "1991-2018" ) xline(0) title("Critique-Cooperation Scale towards Economic Institutions ") xtitle("Marginal Effects") ylabel(,labsize(small)) scheme(plotplainblind) note("Fixed country and year effects included", size(vsmall))
 
 graph export "Figure8.png", as(png) replace
 
 ** Materials from Appendix
 
 
 corr ECONscale fincrisis ka_open  KOFTrGI e_migdppcln  v2x_libdem left right member 
  sum ECONscale fincrisis ka_open  KOFTrGI e_migdppcln  v2x_libdem left right member 
 
 
 * Graph with overall changes in openness
 
 sort year
 
  twoway (connected Itomean year) , scheme(plotplainblind) ytitle("Chinn-Ito Index, standardized") xlabel(1970(10)2018) xtitle("Year") title("Average Financial Openness") name(g1, replace)
  twoway (connected KOFTrmean year) , scheme(plotplainblind) ytitle("KOF, Trade Globalization") xlabel(1970(10)2018) xtitle("Year") title("Average Trade Openness") name(g2, replace)
 graph combine g1 g2
 
 *Include IMF program + WB program data
  *Without interaction

 
  xtreg ECONscale fincrisis IMFprogram WBprogram ka_open   KOFTrGI e_migdppcln  v2x_libdem left right member  i.year if year<1991, fe
  outreg2 using table1.doc, dec(2) keep(fincrisis IMFprogram WBprogram  ka_open    e_migdppcln KOFTrGI  v2x_libdem left right  ) label replace
 estimates store m1
 
 
 xtreg ECONscale fincrisis ka_open IMFprogram WBprogram   KOFTrGI e_migdppcln  v2x_libdem left right member   i.year if year>1990, fe
  outreg2 using table1.doc, keep(fincrisis ka_open IMFprogram WBprogram   e_migdppcln KOFTrGI  v2x_libdem left right   ) dec(2) label append 
 estimates store m2
 
 		 		
 coefplot m1 m2  , keep(fincrisis IMFprogram WBprogram  ka_open    e_migdppcln KOFTrGI  v2x_libdem left right idealpoint member ) plotlabels ("1970-1990" "1991-2018" ) xline(0) title("Critique-Cooperation Scale towards Economic Institutions ") xtitle("Marginal Effects") ylabel(,labsize(small)) scheme(plotplainblind) note("Fixed country and year effects included", size(vsmall))
 
 graph export "Figure8b.png", as(png) replace
 
 sort CIDnum year
 
 *Lagged variable
   xtreg ECONscale l.ECONscale fincrisis ka_open   KOFTrGI e_migdppcln  v2x_libdem left right member  i.year if year<1991, re
  outreg2 using table1.doc, dec(2) keep( l.ECONscale fincrisis ka_open    e_migdppcln KOFTrGI  v2x_libdem left right  ) label replace
 estimates store m1
 
 
 xtreg ECONscale  l.ECONscale fincrisis ka_open  KOFTrGI e_migdppcln  v2x_libdem left right member   i.year if year>1990, re
  outreg2 using table1.doc, keep(l.ECONscale fincrisis ka_open    e_migdppcln KOFTrGI  v2x_libdem left right   ) dec(2) label append 
 estimates store m2
 
 		 		
 coefplot m1 m2  , keep( l.ECONscale fincrisis ka_open    e_migdppcln KOFTrGI  v2x_libdem left right idealpoint member ) plotlabels ("1970-1990" "1991-2018" ) xline(0) title("Critique-Cooperation Scale towards Economic Institutions ") xtitle("Marginal Effects") ylabel(,labsize(small)) scheme(plotplainblind) note("Fixed country and year effects included", size(vsmall))
 
 *Just country fixed effects
 gen yearsq=year*year
 
  xtreg ECONscale fincrisis IMFprogram WBprogram ka_open   KOFTrGI e_migdppcln  v2x_libdem left right member  year yearsq if year<1991, fe
  outreg2 using table1.doc, dec(2) keep(fincrisis IMFprogram WBprogram  ka_open    e_migdppcln KOFTrGI  v2x_libdem left right year  ) label replace
 estimates store m1
 
 
 xtreg ECONscale fincrisis ka_open IMFprogram WBprogram   KOFTrGI e_migdppcln  v2x_libdem left right member   year yearsq if year>1990, fe
  outreg2 using table1.doc, keep(fincrisis ka_open IMFprogram WBprogram   e_migdppcln KOFTrGI  v2x_libdem left right year  ) dec(2) label append 
 estimates store m2
 
 		 		
 coefplot m1 m2  , keep(fincrisis IMFprogram WBprogram  ka_open    e_migdppcln KOFTrGI  v2x_libdem left right idealpoint member  ) plotlabels ("1970-1990" "1991-2018" ) xline(0) title("Critique-Cooperation Scale towards Economic Institutions ") xtitle("Marginal Effects") ylabel(,labsize(small)) scheme(plotplainblind) note("Fixed country and year effects included", size(vsmall))
 
 
 * With interaction
	  
gen fininter=fincrisis*ka_open
  label variable fininter "Financial crisis*Chinn-Ito"
	  
 xtreg ECONscale fincrisis ka_open fininter  KOFTrGI e_migdppcln  v2x_libdem left right member  i.year if year<1991, fe
  outreg2 using table1.doc, dec(2) keep(fincrisis ka_open fininter   e_migdppcln KOFTrGI  v2x_libdem left right  ) label replace
 estimates store m1
 
 
 xtreg ECONscale fincrisis ka_open fininter  KOFTrGI e_migdppcln  v2x_libdem left right member   i.year if year>1990, fe
  outreg2 using table1.doc, keep(fincrisis ka_open fininter   e_migdppcln KOFTrGI  v2x_libdem left right   ) dec(2) label append 
 estimates store m2
 
 			 		
 coefplot m1 m2  , keep(fincrisis ka_open fininter   e_migdppcln KOFTrGI  v2x_libdem left right idealpoint member ) plotlabels ("1970-1990" "1991-2018" ) xline(0) title("Cooperation-Voice Scale towards Economic Institutions ") xtitle("Marginal Effects") ylabel(,labsize(small)) scheme(plotplainblind) note("Fixed country and year effects included", size(vsmall))
 
 

 
 
  *With Ideal point measure
 
  xtreg ECONscale fincrisis ka_open   KOFTrGI e_migdppcln  v2x_libdem left right member idealpoint  i.year if year<1991, fe
  outreg2 using table1.doc, dec(2) keep(fincrisis ka_open    e_migdppcln KOFTrGI  v2x_libdem left right member idealpoint ) label replace
 estimates store m1
 
 
 xtreg ECONscale fincrisis ka_open  KOFTrGI e_migdppcln  v2x_libdem left right member idealpoint  i.year if year>1990, fe
  outreg2 using table1.doc, keep(fincrisis ka_open    e_migdppcln KOFTrGI  v2x_libdem left right  member idealpoint ) dec(2) label append 
 estimates store m2
 
 			 		
 coefplot m1 m2  , keep(fincrisis ka_open    e_migdppcln KOFTrGI  v2x_libdem left right idealpoint member ) plotlabels ("1970-1990" "1991-2018" ) xline(0) title("Cooperation-Voice Scale towards Economic Institutions ") xtitle("Marginal Effects") ylabel(,labsize(small)) scheme(plotplainblind) note("Fixed country and year effects included", size(vsmall))
 
 
 
 
 corr fincrisis ka_open fininter  KOFTrGI e_migdppcln  v2x_libdem left right
  sum ECONscale fincrisis ka_open fininter  KOFTrGI e_migdppcln  v2x_libdem left right
 
 *Random effects
  xtreg ECONscale fincrisis ka_open fininter  KOFTrGI e_migdppcln  v2x_libdem left right  i.year if year<1991, re
  outreg2 using table1.doc, dec(2) keep(fincrisis ka_open fininter   e_migdppcln KOFTrGI  v2x_libdem left right  ) label replace
 estimates store m1
 
 
 xtreg ECONscale fincrisis ka_open fininter  KOFTrGI e_migdppcln  v2x_libdem left right    i.year if year>1990, re
  outreg2 using table1.doc, keep(fincrisis ka_open fininter   e_migdppcln KOFTrGI  v2x_libdem left right   ) dec(2) label append 
 estimates store m2
 
 *Criticism
  xtreg ECONa fincrisis ka_open member  KOFTrGI e_migdppcln  v2x_libdem left right  i.year if year<1991, fe
  outreg2 using table1.doc, dec(2) keep(fincrisis ka_open member   e_migdppcln KOFTrGI  v2x_libdem left right  ) label replace
 estimates store m1
 
 
 xtreg ECONa fincrisis ka_open member   KOFTrGI e_migdppcln  v2x_libdem left right    i.year if year>1990, fe
  outreg2 using table1.doc, keep(fincrisis ka_open member   e_migdppcln KOFTrGI  v2x_libdem left right   ) dec(2) label append 
 estimates store m2
 
   xtreg ECONb fincrisis ka_open member  KOFTrGI e_migdppcln  v2x_libdem left right  i.year if year<1991, fe
  outreg2 using table1.doc, dec(2) keep(fincrisis ka_open member   e_migdppcln KOFTrGI  v2x_libdem left right  ) label append
 

 xtreg ECONb fincrisis ka_open member  KOFTrGI e_migdppcln  v2x_libdem left right    i.year if year>1990, fe
  outreg2 using table1.doc, keep(fincrisis ka_open member   e_migdppcln KOFTrGI  v2x_libdem left right   ) dec(2) label append 
 estimates store m2
 
  *Idealpoint
  xtreg ECONscale fincrisis ka_open fininter  KOFTrGI e_migdppcln  v2x_libdem left right ideal  i.year if year<1991, fe
  outreg2 using table1.doc, dec(2) keep(fincrisis ka_open fininter   e_migdppcln KOFTrGI  v2x_libdem left right ideal  ) label replace
 estimates store m1
 
 
 xtreg ECONscale fincrisis ka_open fininter  KOFTrGI e_migdppcln  v2x_libdem left right ideal   i.year if year>1990, fe
  outreg2 using table1.doc, keep(fincrisis ka_open fininter   e_migdppcln KOFTrGI  v2x_libdem left right ideal   ) dec(2) label append 
 estimates store m2
 
 
 
 
