# Supplementary material for: Legitimacy challenges to the liberal world order: Evidence from United Nations speeches, 1970–2018
Source: Rev Int Organ. 2020 Oct 9;16(4):721–54. doi: 10.1007/s11558-020-09404-y (PMC7546938; doi:10.1007/s11558-020-09404-y)
Supplement: Supplementary file 9 — (CSV 1181 kb) [file 11558_2020_9404_MOESM9_ESM.csv]

	X	cnt	session	year	WTO	IMF	WB	word_count	sd	ave_sentiment	Doc
1	1	BEL	25	1970	FALSE	FALSE	FALSE	86	0.449883679587262	-0.106071217317364	BEL _ 1970
2	2	BEL	25	1970	FALSE	FALSE	FALSE	92	0.154818291231575	0.139818521716935	BEL _ 1970
3	3	BEL	25	1970	FALSE	FALSE	FALSE	91	0.1571580938871	0.175416799974904	BEL _ 1970
4	4	BEL	25	1970	FALSE	FALSE	FALSE	86	0.241216268749974	0.317039420461802	BEL _ 1970
5	5	COL	25	1970	FALSE	FALSE	FALSE	93	0.607465652925867	0.326385646560872	COL _ 1970
6	6	COL	25	1970	FALSE	FALSE	FALSE	93	0.101809668149022	0.0225585093694007	COL _ 1970
7	7	COL	25	1970	FALSE	FALSE	TRUE	89	0.10161989954984	0.0685163935548945	COL _ 1970
8	8	FRA	25	1970	FALSE	FALSE	TRUE	88	0.209113054518471	-0.0203057524177576	FRA _ 1970
9	9	GHA	25	1970	TRUE	FALSE	FALSE	93	0.168656971793519	-0.0188758761896474	GHA _ 1970
10	10	GHA	25	1970	TRUE	FALSE	FALSE	94	0.191052332714488	0.0615544291022252	GHA _ 1970
11	11	GHA	25	1970	FALSE	FALSE	TRUE	94	0.139735240016341	0.236125281585757	GHA _ 1970
12	12	GHA	25	1970	TRUE	FALSE	FALSE	93	0.276994780735011	0.0332301223358341	GHA _ 1970
13	13	GHA	25	1970	FALSE	FALSE	TRUE	91	0.251704986169253	0.454699734551305	GHA _ 1970
14	14	GMB	25	1970	FALSE	TRUE	FALSE	90	0.38941237643556	-0.0172555768274647	GMB _ 1970
15	15	GMB	25	1970	FALSE	TRUE	FALSE	88	0.275326032003355	0.115714661105661	GMB _ 1970
16	16	GMB	25	1970	FALSE	FALSE	TRUE	87	0.23369370513586	0.174535821904271	GMB _ 1970
17	17	GMB	25	1970	FALSE	FALSE	FALSE	87	0.225716326451366	0.173912748159205	GMB _ 1970
18	18	HND	25	1970	FALSE	TRUE	FALSE	83	0.310007204802104	0.211165348218261	HND _ 1970
19	19	HND	25	1970	FALSE	TRUE	FALSE	85	0.0995357287139995	0.0185181646055074	HND _ 1970
20	20	HTI	25	1970	FALSE	FALSE	FALSE	89	0.321298245181801	0.427437171580581	HTI _ 1970
21	21	HTI	25	1970	FALSE	FALSE	FALSE	87	0.310372345105173	0.555533610083361	HTI _ 1970
22	22	LKA	25	1970	FALSE	TRUE	FALSE	92	0.304727712989143	0.165608812914257	LKA _ 1970
23	23	LKA	25	1970	FALSE	FALSE	FALSE	92	0.269177958718874	0.125636184870946	LKA _ 1970
24	24	LKA	25	1970	FALSE	FALSE	FALSE	93	0.167062437127341	0.0355402755200679	LKA _ 1970
25	25	PAK	25	1970	FALSE	FALSE	FALSE	91	0.0719944637985364	-0.0244661563409743	PAK _ 1970
26	26	PHL	25	1970	FALSE	FALSE	TRUE	84	0.291164410323926	-0.0255260145767624	PHL _ 1970
27	27	SLE	25	1970	TRUE	FALSE	FALSE	89	0.258446933867351	-0.0125779318969716	SLE _ 1970
28	28	SLE	25	1970	FALSE	TRUE	FALSE	84	0.21200861837022	0.324859408636609	SLE _ 1970
29	29	SLE	25	1970	FALSE	FALSE	FALSE	84	0.272816849283637	0.308465877548141	SLE _ 1970
30	30	SOM	25	1970	FALSE	FALSE	FALSE	90	0.242563565538063	-0.016316100189582	SOM _ 1970
31	31	THA	25	1970	TRUE	FALSE	FALSE	88	0.158755739990243	0.0519451303703241	THA _ 1970
32	32	TTO	25	1970	FALSE	FALSE	FALSE	92	0.314296353583259	0.383792160142379	TTO _ 1970
33	33	TUN	25	1970	FALSE	FALSE	FALSE	90	0.408732935902261	0.235454292282178	TUN _ 1970
34	34	TUR	25	1970	FALSE	FALSE	FALSE	90	0.231724467390213	0.23073764498554	TUR _ 1970
35	35	URY	25	1970	TRUE	FALSE	FALSE	88	0.23561967846042	0.194713362703356	URY _ 1970
36	36	URY	25	1970	FALSE	FALSE	FALSE	89	0.28431026249533	0.20929494008775	URY _ 1970
37	37	USA	25	1970	FALSE	FALSE	TRUE	86	NA	1.10959923626338	USA _ 1970
38	38	USA	25	1970	FALSE	FALSE	TRUE	85	NA	1.11610720547699	USA _ 1970
39	39	USA	25	1970	FALSE	FALSE	FALSE	84	NA	1.07908746721698	USA _ 1970
40	40	USA	25	1970	TRUE	FALSE	FALSE	87	0.278586215788596	0.0226483522701599	USA _ 1970
41	41	ZMB	25	1970	TRUE	FALSE	FALSE	89	0.27512951094113	-0.103414099201846	ZMB _ 1970
42	42	ZMB	25	1970	TRUE	FALSE	FALSE	88	0.29294478371893	-0.144150986035719	ZMB _ 1970
43	43	ZMB	25	1970	FALSE	FALSE	FALSE	88	0.292287518679672	-0.128726449992078	ZMB _ 1970
44	44	ZMB	25	1970	FALSE	FALSE	FALSE	88	0.292287518679672	-0.128726449992078	ZMB _ 1970
45	45	ARG	26	1971	FALSE	FALSE	FALSE	91	0.148281732871001	0.257296800231986	ARG _ 1971
46	46	AUS	26	1971	FALSE	FALSE	FALSE	94	0.298611019779273	0.358113600800751	AUS _ 1971
47	47	BEL	26	1971	FALSE	FALSE	FALSE	90	0.279671883434892	0.520327840448038	BEL _ 1971
48	48	BFA	26	1971	FALSE	FALSE	TRUE	86	0.18350225964682	0.195247173145343	BFA _ 1971
49	49	BFA	26	1971	FALSE	FALSE	TRUE	86	0.181595756634226	0.17155802003955	BFA _ 1971
50	50	BOL	26	1971	FALSE	FALSE	FALSE	92	0.355592991845015	0.114275993739849	BOL _ 1971
51	51	BOL	26	1971	FALSE	FALSE	FALSE	90	0.170081011702805	0.0897507150262366	BOL _ 1971
52	52	CHL	26	1971	FALSE	FALSE	FALSE	93	0.226910984147565	0.254130983235479	CHL _ 1971
53	53	CHL	26	1971	TRUE	FALSE	FALSE	93	0.154018256061777	0.0929281646279328	CHL _ 1971
54	54	CIV	26	1971	FALSE	TRUE	FALSE	90	0.350564037724834	0.0161267633529266	CIV _ 1971
55	55	CIV	26	1971	FALSE	FALSE	FALSE	88	0.238658597502393	0.0447046609257609	CIV _ 1971
56	56	COG	26	1971	FALSE	FALSE	FALSE	95	0.418666980213323	-0.22577653904205	COG _ 1971
57	57	COL	26	1971	FALSE	FALSE	FALSE	95	0.211929705319847	-0.217946976265631	COL _ 1971
58	58	COL	26	1971	FALSE	TRUE	FALSE	92	0.189771206941822	-0.0307866662475825	COL _ 1971
59	59	COL	26	1971	FALSE	FALSE	FALSE	89	0.167883372718701	0.198115156329754	COL _ 1971
60	60	ECU	26	1971	TRUE	FALSE	FALSE	92	0.226480747640016	-0.0797981131119135	ECU _ 1971
61	61	ECU	26	1971	TRUE	FALSE	FALSE	92	0.226480747640016	-0.0797981131119135	ECU _ 1971
62	62	FRA	26	1971	FALSE	FALSE	FALSE	90	0.4158831813636	0.278879318557426	FRA _ 1971
63	63	FRA	26	1971	TRUE	FALSE	FALSE	89	0.186805048912882	0.000114329003936326	FRA _ 1971
64	64	FRA	26	1971	FALSE	FALSE	FALSE	88	0.19987138721831	0.0521500117427467	FRA _ 1971
65	65	FRA	26	1971	FALSE	FALSE	FALSE	88	0.19987138721831	0.0521500117427467	FRA _ 1971
66	66	GAB	26	1971	TRUE	FALSE	FALSE	88	0.300521047886155	0.0137059703003183	GAB _ 1971
67	67	GBR	26	1971	FALSE	FALSE	TRUE	86	0.121802458316616	0.193310750121874	GBR _ 1971
68	68	GBR	26	1971	FALSE	FALSE	TRUE	90	0.226274650909445	0.140311864916325	GBR _ 1971
69	69	GHA	26	1971	FALSE	FALSE	TRUE	92	0.192644917120426	0.279147665162447	GHA _ 1971
70	70	GHA	26	1971	TRUE	FALSE	FALSE	94	0.130095174261959	0.0658542457246989	GHA _ 1971
71	71	GHA	26	1971	TRUE	FALSE	FALSE	94	0.130095174261959	0.0658542457246989	GHA _ 1971
72	72	GHA	26	1971	TRUE	FALSE	FALSE	91	0.104687938855318	0.145091470041777	GHA _ 1971
73	73	GHA	26	1971	TRUE	FALSE	FALSE	90	0.137738179191105	0.122763654483335	GHA _ 1971
74	74	GHA	26	1971	TRUE	FALSE	FALSE	89	0.106483541407339	0.0860281112777809	GHA _ 1971
75	75	GHA	26	1971	TRUE	FALSE	FALSE	88	0.154105246400498	0.300911078658336	GHA _ 1971
76	76	GHA	26	1971	TRUE	FALSE	FALSE	90	0.190760339265296	0.18629776993163	GHA _ 1971
77	77	GHA	26	1971	TRUE	FALSE	FALSE	94	0.248348205597938	0.197519448769757	GHA _ 1971
78	78	GHA	26	1971	TRUE	FALSE	FALSE	94	0.248348205597938	0.197519448769757	GHA _ 1971
79	79	GTM	26	1971	TRUE	FALSE	FALSE	88	0.15985261239911	0.0459747190681055	GTM _ 1971
80	80	GTM	26	1971	TRUE	FALSE	FALSE	88	0.15985261239911	0.0459747190681055	GTM _ 1971
81	81	GUY	26	1971	FALSE	FALSE	FALSE	89	0.164440961238789	-0.0896448195584157	GUY _ 1971
82	82	GUY	26	1971	FALSE	FALSE	FALSE	96	0.23222781273815	0.137795597924788	GUY _ 1971
83	83	GUY	26	1971	FALSE	FALSE	FALSE	90	0.273852933950243	0.243643266644048	GUY _ 1971
84	84	GUY	26	1971	FALSE	FALSE	FALSE	97	0.465212482431542	0.201235412168722	GUY _ 1971
85	85	IDN	26	1971	FALSE	TRUE	FALSE	86	0.203597412961827	0.200636774669013	IDN _ 1971
86	86	IDN	26	1971	TRUE	FALSE	FALSE	90	0.161736265372325	0.13654646612742	IDN _ 1971
87	87	IND	26	1971	TRUE	FALSE	FALSE	95	0.176635759646168	-0.0720014293476949	IND _ 1971
88	88	IND	26	1971	FALSE	FALSE	FALSE	95	0.198854898668642	-0.0602283365169367	IND _ 1971
89	89	IND	26	1971	FALSE	FALSE	FALSE	95	0.198854898668642	-0.0602283365169367	IND _ 1971
90	90	IND	26	1971	FALSE	TRUE	FALSE	94	0.218640664165595	-0.000152081306863096	IND _ 1971
91	91	IND	26	1971	FALSE	FALSE	TRUE	94	0.277679179330421	0.0681601762068212	IND _ 1971
92	92	IRN	26	1971	TRUE	FALSE	FALSE	86	0.329438483702079	0.131004037941967	IRN _ 1971
93	93	IRN	26	1971	TRUE	FALSE	FALSE	86	0.329438483702079	0.131004037941967	IRN _ 1971
94	94	IRN	26	1971	TRUE	FALSE	FALSE	88	0.209917214454241	0.217836401007291	IRN _ 1971
95	95	IRN	26	1971	TRUE	FALSE	FALSE	88	0.209917214454241	0.217836401007291	IRN _ 1971
96	96	JOR	26	1971	FALSE	FALSE	FALSE	89	0.266022686699312	-0.0585479339394468	JOR _ 1971
97	97	LBN	26	1971	FALSE	FALSE	FALSE	91	0.253177417130457	-0.109896126084251	LBN _ 1971
98	98	LBN	26	1971	FALSE	FALSE	FALSE	84	0.142639677833541	-0.0237127634794644	LBN _ 1971
99	99	LKA	26	1971	FALSE	FALSE	TRUE	84	0.4179159681337	-0.16006481863205	LKA _ 1971
100	100	LKA	26	1971	FALSE	FALSE	TRUE	91	0.299303123628231	-0.124541182123401	LKA _ 1971
101	101	LUX	26	1971	FALSE	FALSE	FALSE	88	0.254332888475265	0.165423461419978	LUX _ 1971
102	102	MDG	26	1971	TRUE	FALSE	FALSE	93	0.210143673049131	0.215549479786211	MDG _ 1971
103	103	MEX	26	1971	TRUE	FALSE	FALSE	88	0.139570357347219	0.0636414511871803	MEX _ 1971
104	104	MEX	26	1971	TRUE	FALSE	FALSE	94	0.28187136391406	0.0680367169960608	MEX _ 1971
105	105	MEX	26	1971	TRUE	FALSE	FALSE	92	0.202349069244025	0.228801332655224	MEX _ 1971
106	106	MEX	26	1971	TRUE	FALSE	FALSE	94	0.188856265929934	-0.153297574418175	MEX _ 1971
107	107	MLI	26	1971	FALSE	FALSE	TRUE	89	0.280952894151789	0.296048647942359	MLI _ 1971
108	108	MLT	26	1971	TRUE	FALSE	FALSE	85	0.289148883566314	0.129388009486362	MLT _ 1971
109	109	MLT	26	1971	TRUE	FALSE	FALSE	85	0.289148883566314	0.129388009486362	MLT _ 1971
110	110	NGA	26	1971	FALSE	FALSE	FALSE	92	0.211736369528366	0.0790482997288974	NGA _ 1971
111	111	NGA	26	1971	TRUE	FALSE	FALSE	93	0.243411788594607	0.0104377670479264	NGA _ 1971
112	112	NGA	26	1971	FALSE	FALSE	FALSE	93	0.236678218910734	0.0412575879779007	NGA _ 1971
113	113	NGA	26	1971	FALSE	FALSE	FALSE	93	0.236678218910734	0.0412575879779007	NGA _ 1971
114	114	NIC	26	1971	FALSE	FALSE	FALSE	92	0.272256223087753	0.260022399011723	NIC _ 1971
115	115	NZL	26	1971	FALSE	FALSE	FALSE	93	0.296148005117702	0.135889473307234	NZL _ 1971
116	116	NZL	26	1971	FALSE	TRUE	FALSE	94	0.149303228393593	0.191468894288887	NZL _ 1971
117	117	PHL	26	1971	FALSE	FALSE	TRUE	86	0.142621129144326	-0.0237413856292303	PHL _ 1971
118	118	PHL	26	1971	FALSE	FALSE	TRUE	87	0.370289550454001	0.0803921083379256	PHL _ 1971
119	119	PHL	26	1971	FALSE	FALSE	TRUE	90	0.193124892061116	0.0690827531350892	PHL _ 1971
120	120	PHL	26	1971	FALSE	TRUE	FALSE	85	0.159948600076877	-0.050784752001052	PHL _ 1971
121	121	PHL	26	1971	TRUE	FALSE	FALSE	85	0.133875766506672	-0.0218007052123353	PHL _ 1971
122	122	PHL	26	1971	TRUE	FALSE	FALSE	85	0.133875766506672	-0.0218007052123353	PHL _ 1971
123	123	PHL	26	1971	TRUE	FALSE	FALSE	82	0.204674543988137	0.0929626702791539	PHL _ 1971
124	124	PHL	26	1971	TRUE	FALSE	FALSE	82	0.204674543988137	0.0929626702791539	PHL _ 1971
125	125	PHL	26	1971	FALSE	FALSE	FALSE	82	0.201617614617843	0.119182200109166	PHL _ 1971
126	126	PHL	26	1971	FALSE	FALSE	FALSE	82	0.201617614617843	0.119182200109166	PHL _ 1971
127	127	PHL	26	1971	FALSE	FALSE	FALSE	86	0.126216591458481	-0.050814615856428	PHL _ 1971
128	128	POL	26	1971	TRUE	FALSE	FALSE	91	0.312722086577475	0.339195862562327	POL _ 1971
129	129	SEN	26	1971	TRUE	FALSE	FALSE	90	0.0610465655788767	0.0677685612686308	SEN _ 1971
130	130	SLV	26	1971	TRUE	FALSE	FALSE	92	0.0512822594068371	0.0471039068219156	SLV _ 1971
131	131	SLV	26	1971	TRUE	FALSE	FALSE	90	0.223946082480148	0.143000165549629	SLV _ 1971
132	132	SLV	26	1971	TRUE	FALSE	FALSE	90	0.223946082480148	0.143000165549629	SLV _ 1971
133	133	TTO	26	1971	FALSE	FALSE	TRUE	88	0.28058609756233	0.262910840208787	TTO _ 1971
134	134	TTO	26	1971	TRUE	FALSE	FALSE	92	0.18456231031733	0.0701985301251339	TTO _ 1971
135	135	TTO	26	1971	TRUE	FALSE	FALSE	92	0.18456231031733	0.0701985301251339	TTO _ 1971
136	136	TTO	26	1971	TRUE	FALSE	FALSE	87	0.223788267463529	0.0155812417927566	TTO _ 1971
137	137	TTO	26	1971	TRUE	FALSE	FALSE	87	0.223788267463529	0.0155812417927566	TTO _ 1971
138	138	TTO	26	1971	TRUE	FALSE	FALSE	95	0.0887685861776718	0.114113497929154	TTO _ 1971
139	139	TTO	26	1971	FALSE	FALSE	FALSE	93	0.085254016170082	0.137860761246383	TTO _ 1971
140	140	URY	26	1971	FALSE	FALSE	FALSE	92	0.326801409144223	0.0745762324315388	URY _ 1971
141	141	URY	26	1971	FALSE	TRUE	FALSE	92	0.198684274011919	0.210843703873627	URY _ 1971
142	142	YDYE	26	1971	TRUE	FALSE	FALSE	92	0.27589720586793	0.146281604953733	YDYE _ 1971
143	143	AUT	27	1972	FALSE	FALSE	TRUE	87	0.279387929155596	0.196273113713679	AUT _ 1972
144	144	AUT	27	1972	FALSE	TRUE	FALSE	87	0.325630790466476	0.329407848981177	AUT _ 1972
145	145	AUT	27	1972	FALSE	FALSE	TRUE	90	0.187886492281493	0.181195173543271	AUT _ 1972
146	146	AUT	27	1972	FALSE	FALSE	FALSE	92	0.178745317195497	0.141968981295596	AUT _ 1972
147	147	AUT	27	1972	FALSE	FALSE	FALSE	90	0.167647338918026	0.159718831552957	AUT _ 1972
148	148	BDI	27	1972	FALSE	FALSE	FALSE	80	0.219685488132013	0.202571575890634	BDI _ 1972
149	149	BDI	27	1972	FALSE	FALSE	FALSE	92	0.169223745816056	0.0578219201430866	BDI _ 1972
150	150	BDI	27	1972	FALSE	FALSE	FALSE	86	0.276030315388164	-0.0410430158732244	BDI _ 1972
151	151	BDI	27	1972	FALSE	FALSE	FALSE	87	0.215998061366197	0.254450945850475	BDI _ 1972
152	152	BEL	27	1972	FALSE	FALSE	FALSE	85	0.368376816034503	0.189297418964424	BEL _ 1972
153	153	BEL	27	1972	TRUE	FALSE	FALSE	91	0.305615330760182	0.283993165990822	BEL _ 1972
154	154	BEL	27	1972	FALSE	TRUE	FALSE	91	0.254041521524613	0.326908942441451	BEL _ 1972
155	155	BFA	27	1972	TRUE	FALSE	FALSE	90	0.353454915715137	0.29501141313359	BFA _ 1972
156	156	BFA	27	1972	FALSE	FALSE	FALSE	90	0.374257987840816	0.308430947798438	BFA _ 1972
157	157	BFA	27	1972	FALSE	FALSE	FALSE	90	0.374257987840816	0.308430947798438	BFA _ 1972
158	158	BFA	27	1972	TRUE	FALSE	FALSE	90	0.407397131422911	0.440761606200696	BFA _ 1972
159	159	BFA	27	1972	FALSE	FALSE	FALSE	91	0.186090074768862	0.0409741361114203	BFA _ 1972
160	160	BOL	27	1972	FALSE	FALSE	FALSE	94	0.131745494734822	0.178253157827122	BOL _ 1972
161	161	CAF	27	1972	FALSE	FALSE	TRUE	97	0.202111369893216	0.00142353992437548	CAF _ 1972
162	162	CAN	27	1972	FALSE	TRUE	FALSE	87	0.247847569239791	0.170588051992362	CAN _ 1972
163	163	CAN	27	1972	TRUE	FALSE	FALSE	87	0.230090623425724	0.136278171948533	CAN _ 1972
164	164	CAN	27	1972	FALSE	FALSE	FALSE	89	0.236649722866559	0.152640380749186	CAN _ 1972
165	165	CAN	27	1972	FALSE	FALSE	FALSE	89	0.236649722866559	0.152640380749186	CAN _ 1972
166	166	CHL	27	1972	FALSE	TRUE	FALSE	92	0.194449956661714	-0.00318932152018391	CHL _ 1972
167	167	CHL	27	1972	FALSE	FALSE	TRUE	93	0.193265534005213	0.0480657665300979	CHL _ 1972
168	168	CHL	27	1972	FALSE	FALSE	TRUE	93	0.216824841848734	-0.0423944267406206	CHL _ 1972
169	169	CHL	27	1972	FALSE	FALSE	TRUE	92	0.177275521018048	-0.166379779051385	CHL _ 1972
170	170	CHL	27	1972	FALSE	FALSE	FALSE	95	0.154227484648485	-0.241342969402159	CHL _ 1972
171	171	CHL	27	1972	FALSE	FALSE	FALSE	95	0.233041362703888	-0.164611784053553	CHL _ 1972
172	172	CHL	27	1972	FALSE	FALSE	FALSE	95	0.212961890592651	-0.229951634004404	CHL _ 1972
173	173	CHL	27	1972	FALSE	FALSE	TRUE	91	0.153416528229518	-0.0141548893982176	CHL _ 1972
174	174	CHL	27	1972	FALSE	FALSE	FALSE	91	0.0941853292105233	-0.0247369110331514	CHL _ 1972
175	175	CHL	27	1972	FALSE	TRUE	FALSE	96	0.100897810335012	0.0583037580782957	CHL _ 1972
176	176	CHL	27	1972	FALSE	FALSE	TRUE	96	0.205246858989912	0.0194077382261675	CHL _ 1972
177	177	CHN	27	1972	TRUE	FALSE	FALSE	85	0.306583210765396	-0.133007011298234	CHN _ 1972
178	178	CIV	27	1972	FALSE	FALSE	TRUE	88	0.222864877482144	-0.0301601212109577	CIV _ 1972
179	179	CMR	27	1972	TRUE	FALSE	FALSE	90	0.20544549140513	0.310983385568269	CMR _ 1972
180	180	CMR	27	1972	FALSE	FALSE	FALSE	90	0.203647174839217	0.330007727977695	CMR _ 1972
181	181	CMR	27	1972	FALSE	FALSE	FALSE	90	0.203647174839217	0.330007727977695	CMR _ 1972
182	182	CMR	27	1972	TRUE	FALSE	FALSE	90	0.204460287426851	0.321062424281079	CMR _ 1972
183	183	CMR	27	1972	TRUE	FALSE	FALSE	90	0.216597274853201	0.298336464912404	CMR _ 1972
184	184	CMR	27	1972	TRUE	FALSE	FALSE	88	0.429919943782011	0.174084135805097	CMR _ 1972
185	185	CMR	27	1972	FALSE	FALSE	FALSE	88	0.331244055184639	0.131568491864905	CMR _ 1972
186	186	COD	27	1972	FALSE	TRUE	FALSE	91	0.205379081293307	0.218262830498936	COD _ 1972
187	187	COL	27	1972	TRUE	FALSE	FALSE	91	0.152035276134604	-0.0426072460307431	COL _ 1972
188	188	COL	27	1972	TRUE	FALSE	FALSE	91	0.152035276134604	-0.0426072460307431	COL _ 1972
189	189	CYP	27	1972	FALSE	FALSE	FALSE	83	0.169134862089631	0.0546889494625814	CYP _ 1972
190	190	DNK	27	1972	TRUE	FALSE	FALSE	96	0.50421590058587	0.299166413184346	DNK _ 1972
191	191	DNK	27	1972	FALSE	FALSE	FALSE	96	0.671605010120248	0.234240313446616	DNK _ 1972
192	192	DNK	27	1972	FALSE	FALSE	FALSE	96	0.671605010120248	0.234240313446616	DNK _ 1972
193	193	DNK	27	1972	TRUE	FALSE	FALSE	96	0.31208324139019	0.434768256399551	DNK _ 1972
194	194	ETH	27	1972	FALSE	TRUE	FALSE	98	0.101363590737607	0.00682828458171989	ETH _ 1972
195	195	GHA	27	1972	TRUE	FALSE	FALSE	93	0.195767620944063	0.138035880883075	GHA _ 1972
196	196	GHA	27	1972	TRUE	FALSE	FALSE	93	0.195767620944063	0.138035880883075	GHA _ 1972
197	197	GHA	27	1972	FALSE	FALSE	TRUE	94	0.412603630421722	0.379470579122487	GHA _ 1972
198	198	GIN	27	1972	TRUE	FALSE	FALSE	94	0.343619082814203	0.116593835893021	GIN _ 1972
199	199	GMB	27	1972	FALSE	FALSE	TRUE	92	0.256552410265048	-0.000688332003049692	GMB _ 1972
200	200	GMB	27	1972	FALSE	FALSE	FALSE	87	0.142345414092148	0.189796160335701	GMB _ 1972
201	201	GTM	27	1972	TRUE	FALSE	FALSE	90	0.233651043762029	0.199095943436037	GTM _ 1972
202	202	GUY	27	1972	TRUE	FALSE	FALSE	90	0.19189610841015	0.219277630163203	GUY _ 1972
203	203	GUY	27	1972	FALSE	FALSE	FALSE	90	0.213029187224359	0.234816489566183	GUY _ 1972
204	204	GUY	27	1972	FALSE	FALSE	FALSE	90	0.213029187224359	0.234816489566183	GUY _ 1972
205	205	HND	27	1972	FALSE	FALSE	FALSE	90	0.217680074223072	0.145865432056331	HND _ 1972
206	206	HND	27	1972	FALSE	FALSE	FALSE	89	0.202244347125338	0.168251152414451	HND _ 1972
207	207	HTI	27	1972	FALSE	FALSE	FALSE	88	0.20981614435506	0.199287523610333	HTI _ 1972
208	208	HTI	27	1972	FALSE	TRUE	FALSE	88	0.209380764766874	0.184720090835342	HTI _ 1972
209	209	HTI	27	1972	FALSE	FALSE	TRUE	89	0.208729525256468	0.191174713176541	HTI _ 1972
210	210	HTI	27	1972	FALSE	FALSE	TRUE	85	0.206467123963225	0.222767880982224	HTI _ 1972
211	211	IDN	27	1972	FALSE	FALSE	TRUE	91	0.174973137387675	0.0710918214891085	IDN _ 1972
212	212	IDN	27	1972	TRUE	FALSE	FALSE	90	0.352804176641309	0.239057024915176	IDN _ 1972
213	213	IDN	27	1972	FALSE	FALSE	FALSE	90	0.377851450192746	0.23253401367176	IDN _ 1972
214	214	IDN	27	1972	FALSE	FALSE	FALSE	90	0.377851450192746	0.23253401367176	IDN _ 1972
215	215	IDN	27	1972	TRUE	FALSE	FALSE	92	0.0544152094629519	-0.0651642165996449	IDN _ 1972
216	216	IND	27	1972	FALSE	TRUE	FALSE	94	0.221856623796627	0.179603985078959	IND _ 1972
217	217	IND	27	1972	FALSE	FALSE	FALSE	87	0.22070844889213	0.188794609635661	IND _ 1972
218	218	JAM	27	1972	FALSE	FALSE	FALSE	90	0.133011776361133	0.00306813874646908	JAM _ 1972
219	219	JAM	27	1972	FALSE	TRUE	FALSE	90	0.0672057626804153	0.0713588297430189	JAM _ 1972
220	220	JPN	27	1972	FALSE	TRUE	FALSE	91	0.161409642087188	0.216027253547304	JPN _ 1972
221	221	KWT	27	1972	FALSE	FALSE	TRUE	93	0.333000837505164	0.28730458962302	KWT _ 1972
222	222	LKA	27	1972	FALSE	FALSE	FALSE	93	0.299531282774569	-0.130026402141451	LKA _ 1972
223	223	LKA	27	1972	FALSE	FALSE	TRUE	88	0.171018634444727	-0.0335175740815011	LKA _ 1972
224	224	LKA	27	1972	FALSE	FALSE	TRUE	87	0.0601488497247705	-0.0239767585364311	LKA _ 1972
225	225	LKA	27	1972	FALSE	FALSE	TRUE	92	0.0697441786434197	-0.0790987090929281	LKA _ 1972
226	226	LKA	27	1972	FALSE	FALSE	TRUE	85	0.0485642931178632	0.0374778910031808	LKA _ 1972
227	227	LKA	27	1972	FALSE	FALSE	TRUE	87	0.154832161893335	0.175122117794603	LKA _ 1972
228	228	LKA	27	1972	FALSE	TRUE	FALSE	94	0.177121804804604	0.28697677163073	LKA _ 1972
229	229	LKA	27	1972	FALSE	FALSE	FALSE	93	0.47520146281452	0.689825354701814	LKA _ 1972
230	230	LKA	27	1972	FALSE	FALSE	FALSE	94	0.690276551487932	0.779412787002941	LKA _ 1972
231	231	LKA	27	1972	FALSE	TRUE	FALSE	91	0.492203168927727	0.405943503462048	LKA _ 1972
232	232	LKA	27	1972	FALSE	TRUE	FALSE	94	0.112958828197621	0.113914700343717	LKA _ 1972
233	233	MLI	27	1972	TRUE	FALSE	FALSE	89	0.154416819069082	0.126631433012644	MLI _ 1972
234	234	MLI	27	1972	FALSE	FALSE	FALSE	90	0.185502127246959	0.117252496257267	MLI _ 1972
235	235	MLI	27	1972	FALSE	FALSE	FALSE	90	0.185502127246959	0.117252496257267	MLI _ 1972
236	236	MLI	27	1972	TRUE	FALSE	FALSE	87	0.17253784410829	0.119968752474712	MLI _ 1972
237	237	MLT	27	1972	FALSE	TRUE	FALSE	93	0.55766733398663	0.320849525855828	MLT _ 1972
238	238	MUS	27	1972	FALSE	FALSE	FALSE	94	0.272618673182274	-0.119466456707574	MUS _ 1972
239	239	MUS	27	1972	FALSE	FALSE	FALSE	86	0.347330510877944	0.244487068138514	MUS _ 1972
240	240	NLD	27	1972	FALSE	FALSE	TRUE	90	0.450160620210299	-0.0595171047789113	NLD _ 1972
241	241	NZL	27	1972	FALSE	FALSE	FALSE	93	0.345853342392544	0.13330731960922	NZL _ 1972
242	242	NZL	27	1972	TRUE	FALSE	FALSE	88	0.26048044118663	0.151504563194858	NZL _ 1972
243	243	NZL	27	1972	TRUE	FALSE	FALSE	91	0.0576836298422545	0.248052673460197	NZL _ 1972
244	244	PER	27	1972	FALSE	TRUE	FALSE	90	0.218937432662086	0.243667142108271	PER _ 1972
245	245	PER	27	1972	TRUE	FALSE	FALSE	91	0.339924951141762	-0.0299736616271227	PER _ 1972
246	246	PER	27	1972	FALSE	FALSE	FALSE	91	0.316480770090683	-0.0860554273666839	PER _ 1972
247	247	PER	27	1972	FALSE	FALSE	FALSE	91	0.316480770090683	-0.0860554273666839	PER _ 1972
248	248	PER	27	1972	FALSE	FALSE	TRUE	88	0.270545071897356	0.0949074261491448	PER _ 1972
249	249	PHL	27	1972	FALSE	FALSE	TRUE	87	0.274358733861959	0.213145354471703	PHL _ 1972
250	250	PHL	27	1972	FALSE	FALSE	TRUE	88	0.406502861557822	0.0692055494965133	PHL _ 1972
251	251	PHL	27	1972	FALSE	FALSE	TRUE	93	0.581674740331218	0.0129579153787998	PHL _ 1972
252	252	RWA	27	1972	FALSE	FALSE	FALSE	85	0.246061610483683	0.150133865154435	RWA _ 1972
253	253	SDN	27	1972	FALSE	FALSE	FALSE	90	0.178480286300909	-0.156723505790286	SDN _ 1972
254	254	SEN	27	1972	FALSE	FALSE	FALSE	95	0.203702284393115	0.110957601949327	SEN _ 1972
255	255	SLV	27	1972	TRUE	FALSE	FALSE	97	0.137159699839835	0.0763824692699554	SLV _ 1972
256	256	TUN	27	1972	FALSE	FALSE	TRUE	93	0.181862831144044	0.274744590882645	TUN _ 1972
257	257	USA	27	1972	FALSE	FALSE	TRUE	92	0.426995618796804	0.195994536744861	USA _ 1972
258	258	AFG	28	1973	FALSE	FALSE	FALSE	90	0.191133207262845	-0.110729955498593	AFG _ 1973
259	259	AUS	28	1973	TRUE	FALSE	FALSE	95	0.233623173538907	0.270120996948126	AUS _ 1973
260	260	AUS	28	1973	TRUE	FALSE	FALSE	95	0.233623173538907	0.270120996948126	AUS _ 1973
261	261	AUS	28	1973	TRUE	FALSE	FALSE	96	0.162642658150013	0.383428546625572	AUS _ 1973
262	262	AUS	28	1973	TRUE	FALSE	FALSE	94	0.239886120636587	0.27163862690628	AUS _ 1973
263	263	AUS	28	1973	FALSE	FALSE	FALSE	91	0.134699144016744	0.087642520368972	AUS _ 1973
264	264	AUS	28	1973	FALSE	TRUE	FALSE	92	0.221912337129277	0.013694519049495	AUS _ 1973
265	265	AUS	28	1973	FALSE	TRUE	FALSE	92	0.199796207392332	0.0831468695690307	AUS _ 1973
266	266	AUS	28	1973	FALSE	TRUE	FALSE	90	0.158208089392999	0.0733561631294563	AUS _ 1973
267	267	BDI	28	1973	FALSE	FALSE	TRUE	88	0.376010218200402	0.0399589893876372	BDI _ 1973
268	268	BEL	28	1973	TRUE	FALSE	FALSE	89	0.135107669222157	0.135987540845091	BEL _ 1973
269	269	BEL	28	1973	TRUE	FALSE	FALSE	89	0.197515962182612	0.134045191199009	BEL _ 1973
270	270	BFA	28	1973	FALSE	FALSE	FALSE	89	0.152193923181934	0.188089690276721	BFA _ 1973
271	271	BFA	28	1973	FALSE	FALSE	FALSE	90	0.193032506098607	0.22210263679133	BFA _ 1973
272	272	BFA	28	1973	FALSE	FALSE	TRUE	82	0.169038745691988	0.190960861629184	BFA _ 1973
273	273	BFA	28	1973	FALSE	FALSE	TRUE	90	0.466025164800623	0.322983714344472	BFA _ 1973
274	274	BFA	28	1973	TRUE	FALSE	FALSE	89	0.103457376808335	0.0867690839166824	BFA _ 1973
275	275	BFA	28	1973	TRUE	FALSE	FALSE	81	0.280531527696793	0.212672100042941	BFA _ 1973
276	276	BFA	28	1973	FALSE	FALSE	TRUE	89	0.263953761296469	0.253955059539904	BFA _ 1973
277	277	BFA	28	1973	FALSE	FALSE	TRUE	89	0.257419660329934	0.257494908652873	BFA _ 1973
278	278	BFA	28	1973	FALSE	TRUE	FALSE	90	0.288202186592591	0.160422034019125	BFA _ 1973
279	279	BFA	28	1973	FALSE	FALSE	FALSE	89	0.257980162458606	0.189660311134481	BFA _ 1973
280	280	BFA	28	1973	FALSE	FALSE	TRUE	89	0.193301312874787	0.201480084356883	BFA _ 1973
281	281	BFA	28	1973	FALSE	FALSE	FALSE	90	0.124340275332745	0.101947476564354	BFA _ 1973
282	282	BGR	28	1973	FALSE	FALSE	FALSE	92	0.398315081410249	0.465738905544307	BGR _ 1973
283	283	BOL	28	1973	TRUE	FALSE	FALSE	90	0.207019667802706	0.175069743456267	BOL _ 1973
284	284	BOL	28	1973	FALSE	FALSE	FALSE	90	0.241522945769824	0.204248034032312	BOL _ 1973
285	285	BOL	28	1973	FALSE	FALSE	FALSE	90	0.241522945769824	0.204248034032312	BOL _ 1973
286	286	BOL	28	1973	TRUE	FALSE	FALSE	90	0.246870965550509	0.208770678962338	BOL _ 1973
287	287	BOL	28	1973	TRUE	FALSE	FALSE	83	0.217194556454937	0.222917268234244	BOL _ 1973
288	288	BOL	28	1973	FALSE	TRUE	FALSE	85	0.251082792353812	0.296799303912623	BOL _ 1973
289	289	BOL	28	1973	FALSE	FALSE	TRUE	81	0.312779258413578	0.255092090307688	BOL _ 1973
290	290	BOL	28	1973	FALSE	FALSE	FALSE	83	0.306382712434761	0.250820725453533	BOL _ 1973
291	291	BOL	28	1973	TRUE	FALSE	FALSE	87	0.249553737044941	0.286933178318013	BOL _ 1973
292	292	BRA	28	1973	TRUE	FALSE	FALSE	93	0.194461805065672	0.184628793845256	BRA _ 1973
293	293	BRA	28	1973	FALSE	FALSE	FALSE	93	0.221707874616051	0.222100054242485	BRA _ 1973
294	294	BRA	28	1973	FALSE	FALSE	FALSE	93	0.221707874616051	0.222100054242485	BRA _ 1973
295	295	BRA	28	1973	TRUE	FALSE	FALSE	92	0.215805953784412	0.222968753438	BRA _ 1973
296	296	BRA	28	1973	FALSE	FALSE	FALSE	91	0.36649667649607	-0.050739639141417	BRA _ 1973
297	297	CHL	28	1973	FALSE	FALSE	FALSE	93	0.092148737451596	0.0117717044154298	CHL _ 1973
298	298	COD	28	1973	FALSE	FALSE	FALSE	91	0.19081110316162	0.216761530047332	COD _ 1973
299	299	COG	28	1973	FALSE	FALSE	FALSE	86	0.26477074646682	0.0273768415556284	COG _ 1973
300	300	CUB	28	1973	FALSE	FALSE	FALSE	95	0.0555059796024757	-0.0103900060762264	CUB _ 1973
301	301	CUB	28	1973	FALSE	FALSE	FALSE	88	0.265103569019718	0.255354413045154	CUB _ 1973
302	302	CUB	28	1973	FALSE	FALSE	FALSE	82	0.32606913947347	0.122678543949943	CUB _ 1973
303	303	DNK	28	1973	FALSE	FALSE	FALSE	85	0.3330489104209	0.311413486480461	DNK _ 1973
304	304	DNK	28	1973	FALSE	FALSE	FALSE	85	0.3330489104209	0.311413486480461	DNK _ 1973
305	305	DZA	28	1973	FALSE	FALSE	FALSE	91	0.488494285688211	-0.191149420625408	DZA _ 1973
306	306	DZA	28	1973	FALSE	FALSE	FALSE	95	0.229889016005587	-0.217306187069063	DZA _ 1973
307	307	DZA	28	1973	FALSE	FALSE	FALSE	95	0.386240201008233	-0.212831367010129	DZA _ 1973
308	308	DZA	28	1973	FALSE	FALSE	FALSE	89	0.303895825156518	0.0472793978194634	DZA _ 1973
309	309	ECU	28	1973	TRUE	FALSE	FALSE	91	NA	-0.335571700507237	ECU _ 1973
310	310	FIN	28	1973	FALSE	FALSE	TRUE	88	0.184662036679324	0.255573097034909	FIN _ 1973
311	311	FIN	28	1973	FALSE	TRUE	FALSE	88	0.243241545532464	0.21885379046957	FIN _ 1973
312	312	FIN	28	1973	FALSE	FALSE	TRUE	88	0.142270012712591	0.0227202452838178	FIN _ 1973
313	313	FJI	28	1973	TRUE	FALSE	FALSE	92	0.212232417141864	0.291813730339824	FJI _ 1973
314	314	GTM	28	1973	TRUE	FALSE	FALSE	93	0.165974534209299	0.000448975196679494	GTM _ 1973
315	315	GTM	28	1973	FALSE	FALSE	FALSE	93	0.121522072832486	-0.0270554097000852	GTM _ 1973
316	316	GTM	28	1973	FALSE	FALSE	FALSE	93	0.121522072832486	-0.0270554097000852	GTM _ 1973
317	317	GUY	28	1973	FALSE	FALSE	FALSE	95	0.131165028109965	0.0790214884489167	GUY _ 1973
318	318	GUY	28	1973	FALSE	FALSE	FALSE	97	0.324372335962239	0.41126759716547	GUY _ 1973
319	319	GUY	28	1973	FALSE	FALSE	FALSE	91	0.591761623146605	0.546559534863945	GUY _ 1973
320	320	HTI	28	1973	FALSE	FALSE	FALSE	91	0.212658702505081	0.251044090384283	HTI _ 1973
321	321	HTI	28	1973	FALSE	FALSE	TRUE	90	0.203972886118731	0.226002509777871	HTI _ 1973
322	322	HTI	28	1973	FALSE	FALSE	FALSE	91	0.406069606911955	0.024634572681199	HTI _ 1973
323	323	HTI	28	1973	FALSE	FALSE	FALSE	88	0.155614533483653	0.196472871745258	HTI _ 1973
324	324	HTI	28	1973	TRUE	FALSE	FALSE	91	0.166686935227802	0.178108551468722	HTI _ 1973
325	325	HTI	28	1973	FALSE	FALSE	TRUE	93	0.334732645777703	0.0865997218676809	HTI _ 1973
326	326	HTI	28	1973	FALSE	TRUE	FALSE	94	0.313793529236682	0.103001934053715	HTI _ 1973
327	327	IDN	28	1973	TRUE	FALSE	FALSE	91	0.0637364233638076	0.0867167834588597	IDN _ 1973
328	328	IDN	28	1973	FALSE	FALSE	FALSE	91	0.0732249897899283	0.110635104931269	IDN _ 1973
329	329	IDN	28	1973	FALSE	FALSE	FALSE	91	0.0732249897899283	0.110635104931269	IDN _ 1973
330	330	IDN	28	1973	FALSE	TRUE	FALSE	90	0.253530395741697	0.192571353427849	IDN _ 1973
331	331	IDN	28	1973	FALSE	FALSE	FALSE	91	0.298519979418071	0.17493860257979	IDN _ 1973
332	332	IND	28	1973	FALSE	FALSE	FALSE	89	0.219065431557726	0.0989572081918669	IND _ 1973
333	333	IND	28	1973	FALSE	FALSE	FALSE	91	0.45980762516419	0.25370612813817	IND _ 1973
334	334	IND	28	1973	FALSE	FALSE	FALSE	91	0.407561062316549	0.432936002685592	IND _ 1973
335	335	IND	28	1973	TRUE	FALSE	FALSE	91	0.176161845374621	0.153171432233158	IND _ 1973
336	336	IND	28	1973	TRUE	FALSE	FALSE	91	0.176161845374621	0.153171432233158	IND _ 1973
337	337	IRQ	28	1973	FALSE	FALSE	FALSE	99	0.173174340700384	0.519924911210077	IRQ _ 1973
338	338	IRQ	28	1973	FALSE	FALSE	FALSE	93	0.358889143178017	0.281939178084462	IRQ _ 1973
339	339	ITA	28	1973	TRUE	FALSE	FALSE	89	0.588331302014632	0.49753248666766	ITA _ 1973
340	340	ITA	28	1973	FALSE	FALSE	FALSE	89	0.61238016762218	0.517869823583591	ITA _ 1973
341	341	ITA	28	1973	FALSE	FALSE	FALSE	89	0.61238016762218	0.517869823583591	ITA _ 1973
342	342	ITA	28	1973	FALSE	TRUE	FALSE	92	NA	0.995656327122532	ITA _ 1973
343	343	JAM	28	1973	FALSE	FALSE	FALSE	95	0.208694348308043	0.211924446731508	JAM _ 1973
344	344	JAM	28	1973	FALSE	TRUE	FALSE	93	0.382904268188555	0.407851603960643	JAM _ 1973
345	345	JAM	28	1973	FALSE	FALSE	TRUE	93	0.311091501663305	0.364360289315826	JAM _ 1973
346	346	JAM	28	1973	FALSE	FALSE	TRUE	93	0.237942427109703	0.175771947459083	JAM _ 1973
347	347	JAM	28	1973	FALSE	FALSE	TRUE	94	0.045649782944183	0.178104242383935	JAM _ 1973
348	348	KEN	28	1973	FALSE	FALSE	TRUE	89	0.314231532195733	0.274020805901092	KEN _ 1973
349	349	LKA	28	1973	TRUE	FALSE	FALSE	80	0.34004245183156	0.264510962307233	LKA _ 1973
350	350	LKA	28	1973	FALSE	FALSE	FALSE	90	0.397055339845109	0.271469049987551	LKA _ 1973
351	351	LKA	28	1973	FALSE	FALSE	FALSE	90	0.469788500274872	0.264007886358448	LKA _ 1973
352	352	LKA	28	1973	FALSE	FALSE	FALSE	96	0.109668385399374	-0.0801290105254072	LKA _ 1973
353	353	MEX	28	1973	TRUE	FALSE	FALSE	93	0.189184995395113	0.192649294796136	MEX _ 1973
354	354	MEX	28	1973	FALSE	FALSE	FALSE	93	0.237192677991686	0.188794751788144	MEX _ 1973
355	355	MEX	28	1973	FALSE	FALSE	FALSE	93	0.237192677991686	0.188794751788144	MEX _ 1973
356	356	MEX	28	1973	TRUE	FALSE	FALSE	91	0.24883065552147	0.178432255025968	MEX _ 1973
357	357	MEX	28	1973	FALSE	TRUE	FALSE	87	0.220897910168616	0.209921820101541	MEX _ 1973
358	358	MEX	28	1973	FALSE	TRUE	FALSE	85	0.256451880483542	0.243921195228503	MEX _ 1973
359	359	MLI	28	1973	TRUE	FALSE	FALSE	91	0.167942950430617	-0.129481745752253	MLI _ 1973
360	360	MLI	28	1973	FALSE	FALSE	FALSE	95	0.0705059262737911	-0.215743380221772	MLI _ 1973
361	361	MLI	28	1973	TRUE	FALSE	FALSE	96	0.140312257889265	-0.182826506998482	MLI _ 1973
362	362	MLI	28	1973	FALSE	FALSE	FALSE	96	0.191642976636724	-0.155489470979796	MLI _ 1973
363	363	MLI	28	1973	FALSE	FALSE	FALSE	96	0.191642976636724	-0.155489470979796	MLI _ 1973
364	364	MRT	28	1973	TRUE	FALSE	FALSE	93	0.410438389056651	0.113193448143591	MRT _ 1973
365	365	MRT	28	1973	FALSE	FALSE	FALSE	93	0.432190196421711	0.135032053952102	MRT _ 1973
366	366	MRT	28	1973	FALSE	FALSE	FALSE	93	0.432190196421711	0.135032053952102	MRT _ 1973
367	367	MRT	28	1973	FALSE	TRUE	FALSE	93	0.402239090379939	0.196999175361496	MRT _ 1973
368	368	MUS	28	1973	FALSE	TRUE	FALSE	83	0.365287233286815	0.307564724187549	MUS _ 1973
369	369	MUS	28	1973	FALSE	FALSE	TRUE	81	0.237083396113065	0.163030260839338	MUS _ 1973
370	370	NER	28	1973	FALSE	FALSE	FALSE	84	0.162987187296562	-0.0582232321557659	NER _ 1973
371	371	NIC	28	1973	TRUE	FALSE	FALSE	89	0.118360320259922	0.0713403298724382	NIC _ 1973
372	372	NIC	28	1973	FALSE	FALSE	FALSE	90	0.140363897897456	0.0886661667410829	NIC _ 1973
373	373	NIC	28	1973	FALSE	FALSE	FALSE	90	0.140363897897456	0.0886661667410829	NIC _ 1973
374	374	NOR	28	1973	TRUE	FALSE	FALSE	92	0.293881277442918	0.255065833807304	NOR _ 1973
375	375	NOR	28	1973	TRUE	FALSE	FALSE	92	0.293881277442918	0.255065833807304	NOR _ 1973
376	376	NPL	28	1973	TRUE	FALSE	FALSE	94	0.399421917895426	0.14620009088747	NPL _ 1973
377	377	NPL	28	1973	FALSE	FALSE	FALSE	94	0.420820111757626	0.161629986676487	NPL _ 1973
378	378	NPL	28	1973	FALSE	FALSE	FALSE	94	0.420820111757626	0.161629986676487	NPL _ 1973
379	379	NZL	28	1973	TRUE	FALSE	FALSE	94	0.158388142820287	-0.0642885285514695	NZL _ 1973
380	380	NZL	28	1973	FALSE	FALSE	FALSE	94	0.178989617873413	-0.0485880265700621	NZL _ 1973
381	381	NZL	28	1973	FALSE	FALSE	FALSE	94	0.178989617873413	-0.0485880265700621	NZL _ 1973
382	382	NZL	28	1973	TRUE	FALSE	FALSE	94	0.176734563970304	-0.0519026018718949	NZL _ 1973
383	383	NZL	28	1973	TRUE	FALSE	FALSE	93	0.162565445102816	-0.0493168632931352	NZL _ 1973
384	384	NZL	28	1973	FALSE	FALSE	FALSE	96	0.133053233563883	0.108286158901698	NZL _ 1973
385	385	PER	28	1973	FALSE	FALSE	FALSE	90	0.200790337566254	-0.123847469680139	PER _ 1973
386	386	PER	28	1973	FALSE	FALSE	FALSE	94	0.0663488802697037	-0.060942936409426	PER _ 1973
387	387	PHL	28	1973	FALSE	FALSE	FALSE	87	0.252032778347639	0.257797720858102	PHL _ 1973
388	388	POL	28	1973	FALSE	FALSE	FALSE	90	0.215044660373914	0.00872633696484529	POL _ 1973
389	389	ROU	28	1973	FALSE	FALSE	FALSE	84	0.157623751816312	0.221248226177621	ROU _ 1973
390	390	SEN	28	1973	FALSE	FALSE	TRUE	90	0.164556501602235	0.0268517514652561	SEN _ 1973
391	391	SEN	28	1973	FALSE	FALSE	TRUE	86	0.304296247991948	-0.120208098119488	SEN _ 1973
392	392	SEN	28	1973	FALSE	FALSE	FALSE	91	0.0739429242933699	0.0302483839483369	SEN _ 1973
393	393	SEN	28	1973	FALSE	FALSE	TRUE	82	0.233023448902989	0.144573351366166	SEN _ 1973
394	394	SEN	28	1973	FALSE	FALSE	FALSE	88	0.190402885235891	0.225690510377353	SEN _ 1973
395	395	SLE	28	1973	FALSE	TRUE	FALSE	89	0.200024296422848	-0.0664474538599466	SLE _ 1973
396	396	SLV	28	1973	TRUE	FALSE	FALSE	92	0.274185982582874	0.146965699606657	SLV _ 1973
397	397	SLV	28	1973	FALSE	FALSE	FALSE	91	0.245281260820449	0.144417000873218	SLV _ 1973
398	398	SWE	28	1973	FALSE	FALSE	FALSE	90	0.219613422623175	0.0470858801943832	SWE _ 1973
399	399	SYR	28	1973	FALSE	FALSE	FALSE	89	0.152621734909038	0.206076188483242	SYR _ 1973
400	400	SYR	28	1973	FALSE	FALSE	FALSE	89	0.379073307755262	0.0546764371200789	SYR _ 1973
401	401	THA	28	1973	TRUE	FALSE	FALSE	90	0.178828795300989	0.223879099344579	THA _ 1973
402	402	THA	28	1973	FALSE	FALSE	FALSE	90	0.176697964334917	0.249506187941555	THA _ 1973
403	403	THA	28	1973	FALSE	FALSE	FALSE	90	0.176697964334917	0.249506187941555	THA _ 1973
404	404	THA	28	1973	TRUE	FALSE	FALSE	90	0.160381743233478	0.216353578436567	THA _ 1973
405	405	THA	28	1973	FALSE	TRUE	FALSE	93	0.302229102767238	0.109113396781981	THA _ 1973
406	406	THA	28	1973	TRUE	FALSE	FALSE	92	0.23911903833001	0.161283739598553	THA _ 1973
407	407	TUN	28	1973	FALSE	FALSE	FALSE	89	0.293192684125206	0.0118854392456438	TUN _ 1973
408	408	URY	28	1973	TRUE	FALSE	FALSE	89	0.239530897129038	0.253910876167461	URY _ 1973
409	409	URY	28	1973	FALSE	FALSE	FALSE	89	0.232190486048641	0.271232461620302	URY _ 1973
410	410	URY	28	1973	FALSE	FALSE	FALSE	89	0.232190486048641	0.271232461620302	URY _ 1973
411	411	URY	28	1973	TRUE	FALSE	FALSE	89	0.234970847113569	0.256180785632911	URY _ 1973
412	412	URY	28	1973	TRUE	FALSE	FALSE	94	0.347372655699336	0.264493239356977	URY _ 1973
413	413	URY	28	1973	TRUE	FALSE	FALSE	93	0.262799977493075	0.431709953740374	URY _ 1973
414	414	YUG	28	1973	FALSE	FALSE	FALSE	96	0.297018816435928	0.120051658192282	YUG _ 1973
415	415	YUG	28	1973	FALSE	FALSE	FALSE	84	0.0645979111938019	-0.0727215782142355	YUG _ 1973
416	416	ZMB	28	1973	FALSE	FALSE	FALSE	93	0.263813599984142	0.0016889051978961	ZMB _ 1973
417	417	ARE	29	1974	FALSE	FALSE	FALSE	88	0.271877061544278	0.15987917422235	ARE _ 1974
418	418	ARG	29	1974	FALSE	FALSE	FALSE	96	0.37843969745922	0.81548282226407	ARG _ 1974
419	419	ARG	29	1974	FALSE	FALSE	FALSE	88	0.0610170215847752	0.0601410687053081	ARG _ 1974
420	420	ARG	29	1974	TRUE	FALSE	FALSE	90	0.227646343610276	0.17093385070427	ARG _ 1974
421	421	ARG	29	1974	FALSE	FALSE	FALSE	88	0.561446887154201	0.642383147516509	ARG _ 1974
422	422	ARG	29	1974	FALSE	FALSE	FALSE	91	0.0733126036481086	0.826597865927272	ARG _ 1974
423	423	AUT	29	1974	FALSE	FALSE	FALSE	89	0.285693521274606	0.122821827556125	AUT _ 1974
424	424	BDI	29	1974	FALSE	FALSE	FALSE	94	0.106319040484956	0.116463192515421	BDI _ 1974
425	425	BEN	29	1974	FALSE	FALSE	FALSE	90	0.226666929489484	0.244819023638869	BEN _ 1974
426	426	BEN	29	1974	FALSE	FALSE	FALSE	88	0.12621808469506	0.0860361550602149	BEN _ 1974
427	427	BEN	29	1974	FALSE	FALSE	FALSE	88	0.150297982787288	0.113885509379464	BEN _ 1974
428	428	BFA	29	1974	FALSE	FALSE	FALSE	91	0.449479505781472	-0.132963800728032	BFA _ 1974
429	429	BFA	29	1974	FALSE	FALSE	FALSE	92	0.449870476557146	1.13265460884491	BFA _ 1974
430	430	BFA	29	1974	FALSE	FALSE	FALSE	92	0.178852507026918	0.254693062791792	BFA _ 1974
431	431	BFA	29	1974	FALSE	TRUE	FALSE	93	0.315444383051465	0.0337916731969849	BFA _ 1974
432	432	BFA	29	1974	FALSE	TRUE	FALSE	91	0.322100670022386	0.0754273414085548	BFA _ 1974
433	433	BFA	29	1974	FALSE	FALSE	FALSE	90	0.110431408188858	0.444254957484925	BFA _ 1974
434	434	BFA	29	1974	FALSE	FALSE	FALSE	94	0.276355866500002	-0.0126814925179845	BFA _ 1974
435	435	BGD	29	1974	FALSE	FALSE	FALSE	93	0.190803101072348	0.12055923553089	BGD _ 1974
436	436	BGD	29	1974	FALSE	FALSE	FALSE	95	0.209466339424238	0.23940228946855	BGD _ 1974
437	437	BRB	29	1974	FALSE	FALSE	FALSE	94	0.398875378646997	-0.208235289031656	BRB _ 1974
438	438	BTN	29	1974	FALSE	FALSE	FALSE	96	0.233044562095223	0.0753685753865531	BTN _ 1974
439	439	CAF	29	1974	FALSE	FALSE	FALSE	90	0.350129309351385	0.212216644685449	CAF _ 1974
440	440	CAN	29	1974	FALSE	TRUE	FALSE	93	0.308190202523557	-0.196390418925686	CAN _ 1974
441	441	CHL	29	1974	FALSE	FALSE	FALSE	87	0.194532905786926	-0.0942072933934688	CHL _ 1974
442	442	CHL	29	1974	TRUE	FALSE	FALSE	87	0.307819049131896	-0.042211139442842	CHL _ 1974
443	443	CHL	29	1974	TRUE	FALSE	FALSE	92	0.294503452263726	0.282655583962055	CHL _ 1974
444	444	CHL	29	1974	FALSE	FALSE	FALSE	91	0.209384737412613	0.242351590677781	CHL _ 1974
445	445	CHL	29	1974	FALSE	FALSE	FALSE	91	0.236644887531148	0.275940955742999	CHL _ 1974
446	446	CHN	29	1974	FALSE	FALSE	FALSE	93	0.32319131855348	0.0490261796954555	CHN _ 1974
447	447	CIV	29	1974	FALSE	FALSE	FALSE	85	0.221822593850002	0.135194181654593	CIV _ 1974
448	448	CMR	29	1974	FALSE	FALSE	FALSE	87	0.447009871681395	0.381901402484412	CMR _ 1974
449	449	CMR	29	1974	FALSE	FALSE	FALSE	89	0.35597217927689	0.349290184362284	CMR _ 1974
450	450	COD	29	1974	FALSE	FALSE	FALSE	88	0.342250026329795	0.28654417333127	COD _ 1974
451	451	COD	29	1974	FALSE	FALSE	FALSE	85	0.458959653668207	0.521282333431796	COD _ 1974
452	452	CSK	29	1974	FALSE	FALSE	FALSE	86	0.224891312727836	0.262380703700359	CSK _ 1974
453	453	CUB	29	1974	FALSE	FALSE	FALSE	90	0.136527610506871	0.10447002380743	CUB _ 1974
454	454	CUB	29	1974	FALSE	FALSE	FALSE	93	0.62059636551107	-0.218525788865663	CUB _ 1974
455	455	CUB	29	1974	FALSE	FALSE	FALSE	93	0.276065496392328	-0.214887723288593	CUB _ 1974
456	456	CUB	29	1974	FALSE	FALSE	FALSE	88	0.153082763172062	-0.0012917000400005	CUB _ 1974
457	457	CUB	29	1974	FALSE	FALSE	FALSE	96	0.0543943899090794	-0.121537358036785	CUB _ 1974
458	458	CUB	29	1974	FALSE	FALSE	FALSE	92	0.296435861486397	0.335631174096962	CUB _ 1974
459	459	DDR	29	1974	FALSE	FALSE	FALSE	93	0.226378325945046	0.121632609920827	DDR _ 1974
460	460	DDR	29	1974	FALSE	FALSE	FALSE	87	0.299540493547629	0.143984991965043	DDR _ 1974
461	461	DEU	29	1974	TRUE	FALSE	FALSE	95	0.228797429644989	0.107271617055973	DEU _ 1974
462	462	DEU	29	1974	FALSE	TRUE	FALSE	95	0.229543564721912	0.111440527656341	DEU _ 1974
463	463	DEU	29	1974	FALSE	FALSE	FALSE	92	0.281926003966936	0.291033228133371	DEU _ 1974
464	464	DEU	29	1974	TRUE	FALSE	FALSE	92	0.190093009561904	0.24315458801275	DEU _ 1974
465	465	DOM	29	1974	FALSE	FALSE	TRUE	89	0.0580428416408561	0.0753520990335341	DOM _ 1974
466	466	DOM	29	1974	FALSE	FALSE	FALSE	90	0.0512986852451332	0.0680684238534243	DOM _ 1974
467	467	DZA	29	1974	FALSE	FALSE	FALSE	87	0.381266394280321	-0.154445954771547	DZA _ 1974
468	468	DZA	29	1974	FALSE	FALSE	FALSE	90	0.234433803089557	0.257096861605968	DZA _ 1974
469	469	ECU	29	1974	FALSE	FALSE	FALSE	90	0.317129451438096	0.2832371016116	ECU _ 1974
470	470	ECU	29	1974	FALSE	FALSE	FALSE	89	0.289681604540895	-0.0434259706175069	ECU _ 1974
471	471	ECU	29	1974	FALSE	FALSE	FALSE	93	0.380202755535151	-0.160817223488555	ECU _ 1974
472	472	ECU	29	1974	FALSE	FALSE	FALSE	89	0.379831564635462	0.199766945222066	ECU _ 1974
473	473	ECU	29	1974	FALSE	FALSE	FALSE	91	0.244780207801281	0.00442201981759276	ECU _ 1974
474	474	ECU	29	1974	FALSE	FALSE	FALSE	94	0.359560228500501	0.291937768530338	ECU _ 1974
475	475	ECU	29	1974	FALSE	FALSE	FALSE	90	0.193227686993986	0.236509204535792	ECU _ 1974
476	476	EGY	29	1974	FALSE	FALSE	FALSE	91	0.34823040424057	0.14511536255669	EGY _ 1974
477	477	EGY	29	1974	FALSE	FALSE	FALSE	79	0.311845523946507	-0.0530309619919334	EGY _ 1974
478	478	ESP	29	1974	FALSE	TRUE	FALSE	95	0.376353697023369	0.587304278708638	ESP _ 1974
479	479	ESP	29	1974	FALSE	FALSE	FALSE	92	0.58362951691263	0.418684858129276	ESP _ 1974
480	480	ETH	29	1974	TRUE	FALSE	FALSE	93	0.573214526263192	-0.0323850235342082	ETH _ 1974
481	481	ETH	29	1974	FALSE	FALSE	FALSE	93	0.585703826037812	-0.000747762210587553	ETH _ 1974
482	482	ETH	29	1974	FALSE	FALSE	FALSE	93	0.0497649175479933	0.592178484532479	ETH _ 1974
483	483	ETH	29	1974	FALSE	FALSE	FALSE	92	0.195910996233937	0.510214553786639	ETH _ 1974
484	484	FIN	29	1974	FALSE	FALSE	FALSE	94	0.317397498728991	0.273963582020501	FIN _ 1974
485	485	FRA	29	1974	FALSE	FALSE	FALSE	91	0.355597686785382	-0.09720802996308	FRA _ 1974
486	486	GAB	29	1974	FALSE	FALSE	FALSE	84	0.178996023826087	0.174496455109124	GAB _ 1974
487	487	GBR	29	1974	FALSE	FALSE	FALSE	97	0.061390076910199	-0.0323481511230704	GBR _ 1974
488	488	GIN	29	1974	FALSE	FALSE	FALSE	94	0.186200965884476	0.0280393147388065	GIN _ 1974
489	489	GRC	29	1974	FALSE	FALSE	FALSE	94	0.265033187746691	0.148745219409108	GRC _ 1974
490	490	GRC	29	1974	FALSE	FALSE	FALSE	96	0.117793914321964	0.189024884695165	GRC _ 1974
491	491	GRC	29	1974	FALSE	FALSE	FALSE	96	0.137660283051218	0.187247355551443	GRC _ 1974
492	492	GRC	29	1974	FALSE	FALSE	TRUE	92	0.412378365483535	0.357455730335897	GRC _ 1974
493	493	GRC	29	1974	FALSE	TRUE	FALSE	89	0.441525542213882	0.191981681155806	GRC _ 1974
494	494	GRC	29	1974	FALSE	FALSE	FALSE	90	0.149609728364467	-0.0324787120665309	GRC _ 1974
495	495	GRD	29	1974	FALSE	FALSE	FALSE	98	0.389539519869376	0.362733192134185	GRD _ 1974
496	496	GUY	29	1974	FALSE	FALSE	FALSE	88	0.304123916175919	0.140349466637861	GUY _ 1974
497	497	GUY	29	1974	FALSE	FALSE	FALSE	86	0.296248424572888	0.11090535530627	GUY _ 1974
498	498	GUY	29	1974	FALSE	FALSE	FALSE	92	0.126942694114812	0.180307231947176	GUY _ 1974
499	499	GUY	29	1974	FALSE	FALSE	FALSE	93	0.240187633535147	0.197315768384525	GUY _ 1974
500	500	GUY	29	1974	FALSE	FALSE	FALSE	89	0.277274296251684	0.0907311927475456	GUY _ 1974
501	501	GUY	29	1974	FALSE	FALSE	FALSE	87	0.0861643797924391	0.0352645679144416	GUY _ 1974
502	502	IDN	29	1974	FALSE	FALSE	FALSE	84	0.13541278803956	0.15435663366264	IDN _ 1974
503	503	IDN	29	1974	FALSE	FALSE	FALSE	93	0.340105647274439	0.180040847439918	IDN _ 1974
504	504	IDN	29	1974	FALSE	FALSE	FALSE	90	0.272662238404319	0.287116221199934	IDN _ 1974
505	505	IDN	29	1974	TRUE	FALSE	FALSE	92	0.278177317535903	0.356017537492606	IDN _ 1974
506	506	IDN	29	1974	FALSE	FALSE	FALSE	95	0.398084331128384	0.461495012311518	IDN _ 1974
507	507	IDN	29	1974	FALSE	FALSE	FALSE	93	0.250230640720727	0.149596186139015	IDN _ 1974
508	508	IDN	29	1974	FALSE	FALSE	FALSE	93	0.277867746637331	0.144304362058095	IDN _ 1974
509	509	IND	29	1974	FALSE	FALSE	FALSE	93	0.176340182131126	0.24513644449436	IND _ 1974
510	510	IRL	29	1974	FALSE	FALSE	FALSE	83	0.307369197123876	0.209956744158517	IRL _ 1974
511	511	IRL	29	1974	FALSE	FALSE	FALSE	87	0.192931233693108	0.29676558550035	IRL _ 1974
512	512	IRN	29	1974	FALSE	FALSE	FALSE	87	0.20060291234494	0.161249417160569	IRN _ 1974
513	513	IRN	29	1974	FALSE	FALSE	FALSE	93	0.16962115798828	0.217671490776849	IRN _ 1974
514	514	IRQ	29	1974	FALSE	FALSE	FALSE	89	0.323302582958849	-0.10552273375506	IRQ _ 1974
515	515	IRQ	29	1974	FALSE	FALSE	FALSE	86	0.218832507887616	0.211622192833514	IRQ _ 1974
516	516	IRQ	29	1974	FALSE	FALSE	FALSE	87	0.278620821527073	0.0285896719909996	IRQ _ 1974
517	517	IRQ	29	1974	FALSE	FALSE	FALSE	85	0.334615233888177	0.0974089148061347	IRQ _ 1974
518	518	JAM	29	1974	FALSE	FALSE	FALSE	88	0.203288844632275	0.0870150176929235	JAM _ 1974
519	519	JAM	29	1974	FALSE	FALSE	FALSE	95	0.162331225736769	0.217331026605281	JAM _ 1974
520	520	JAM	29	1974	FALSE	TRUE	FALSE	90	0.136268571234446	0.132924314047813	JAM _ 1974
521	521	JPN	29	1974	FALSE	FALSE	FALSE	90	0.251925393896316	0.335247227098304	JPN _ 1974
522	522	KEN	29	1974	FALSE	FALSE	FALSE	85	0.370836699698314	0.355298207534624	KEN _ 1974
523	523	KWT	29	1974	FALSE	FALSE	FALSE	96	0.505113653309159	0.0878200074926301	KWT _ 1974
524	524	LBN	29	1974	FALSE	FALSE	FALSE	87	0.262823477924221	0.207604775570354	LBN _ 1974
525	525	LBN	29	1974	TRUE	FALSE	FALSE	94	0.455221476132503	0.347049958895725	LBN _ 1974
526	526	LBN	29	1974	FALSE	FALSE	TRUE	94	0.332851259967005	0.259424023628776	LBN _ 1974
527	527	LBR	29	1974	FALSE	FALSE	FALSE	88	0.188065959637608	0.10329077780035	LBR _ 1974
528	528	LKA	29	1974	FALSE	FALSE	FALSE	84	0.332929234146256	0.221285072268818	LKA _ 1974
529	529	LKA	29	1974	FALSE	FALSE	FALSE	90	0.650122342394953	0.0393507597265537	LKA _ 1974
530	530	LKA	29	1974	FALSE	FALSE	FALSE	93	0.22740231378321	0.0981399995951778	LKA _ 1974
531	531	LKA	29	1974	FALSE	FALSE	FALSE	55	0.491046375823991	0.415261815232766	LKA _ 1974
532	532	LUX	29	1974	FALSE	FALSE	FALSE	85	0.301286497254757	0.30427862334333	LUX _ 1974
533	533	MAR	29	1974	FALSE	FALSE	FALSE	88	0.350203457206218	0.13416374024187	MAR _ 1974
534	534	MAR	29	1974	FALSE	FALSE	FALSE	85	0.122925359177435	0.117237088713026	MAR _ 1974
535	535	MEX	29	1974	FALSE	FALSE	FALSE	87	0.136822359130726	0.168973489971794	MEX _ 1974
536	536	MEX	29	1974	FALSE	FALSE	FALSE	87	0.304709486985782	0.314297425531112	MEX _ 1974
537	537	MEX	29	1974	FALSE	FALSE	TRUE	93	0.401698346979282	0.167363011083859	MEX _ 1974
538	538	MEX	29	1974	FALSE	TRUE	FALSE	94	0.301385021656377	0.0545142615133738	MEX _ 1974
539	539	MLI	29	1974	FALSE	FALSE	FALSE	89	0.159697962972425	0.146287244469975	MLI _ 1974
540	540	MLI	29	1974	FALSE	FALSE	FALSE	83	0.185289254705952	0.15726569516672	MLI _ 1974
541	541	MLT	29	1974	FALSE	FALSE	FALSE	92	0.423302503703952	0.403556073714346	MLT _ 1974
542	542	MLT	29	1974	FALSE	FALSE	FALSE	90	0.332366522186446	0.320595194397972	MLT _ 1974
543	543	MMR	29	1974	FALSE	FALSE	FALSE	88	0.216816964638965	0.24115070498494	MMR _ 1974
544	544	MMR	29	1974	FALSE	TRUE	FALSE	88	0.27234143173997	0.305025276733613	MMR _ 1974
545	545	MMR	29	1974	FALSE	FALSE	FALSE	84	0.377308468867739	0.487409124895201	MMR _ 1974
546	546	MNG	29	1974	FALSE	FALSE	FALSE	85	0.219998200798302	-0.0293745929366523	MNG _ 1974
547	547	MRT	29	1974	FALSE	FALSE	FALSE	89	0.386848776506659	0.160744338766409	MRT _ 1974
548	548	MYS	29	1974	FALSE	FALSE	TRUE	88	0.174327603275249	-0.0362717068107288	MYS _ 1974
549	549	MYS	29	1974	FALSE	FALSE	TRUE	88	0.222607583652932	-0.15621921643422	MYS _ 1974
550	550	MYS	29	1974	FALSE	FALSE	FALSE	93	0.341638333903966	0.0457322088028781	MYS _ 1974
551	551	NER	29	1974	FALSE	FALSE	FALSE	87	0.298272650336541	0.31795556992065	NER _ 1974
552	552	NGA	29	1974	FALSE	FALSE	FALSE	85	0.278611543205033	0.271481712598781	NGA _ 1974
553	553	NGA	29	1974	FALSE	FALSE	FALSE	86	0.386515994939602	0.214602301556074	NGA _ 1974
554	554	NGA	29	1974	FALSE	FALSE	FALSE	88	0.117559878655937	0.133273739824039	NGA _ 1974
555	555	NGA	29	1974	FALSE	FALSE	FALSE	93	0.201930298809951	0.0252520260422482	NGA _ 1974
556	556	NGA	29	1974	FALSE	FALSE	FALSE	91	0.505628650697186	0.0941616241262344	NGA _ 1974
557	557	NGA	29	1974	FALSE	FALSE	FALSE	92	0.411132437849323	0.0814707873777755	NGA _ 1974
558	558	NGA	29	1974	FALSE	FALSE	FALSE	94	0.762052751239944	0.460820942825547	NGA _ 1974
559	559	NIC	29	1974	FALSE	FALSE	FALSE	90	0.264737971191485	-0.0132122074573369	NIC _ 1974
560	560	NPL	29	1974	FALSE	FALSE	FALSE	88	0.232204390423923	0.0754603769495003	NPL _ 1974
561	561	NPL	29	1974	FALSE	FALSE	FALSE	86	0.707775647576383	0.203224144610602	NPL _ 1974
562	562	NPL	29	1974	FALSE	FALSE	FALSE	96	0.422298604202182	0.515681560135128	NPL _ 1974
563	563	NPL	29	1974	FALSE	FALSE	FALSE	91	0.511690325398405	0.248395479750366	NPL _ 1974
564	564	PAK	29	1974	FALSE	FALSE	FALSE	91	0.487116075224751	0.0938084353092874	PAK _ 1974
565	565	PER	29	1974	FALSE	FALSE	FALSE	92	0.136566434102191	0.167352055912288	PER _ 1974
566	566	PER	29	1974	FALSE	FALSE	FALSE	93	0.299125702962165	0.172857094127812	PER _ 1974
567	567	PER	29	1974	FALSE	FALSE	FALSE	90	0.431903491545971	0.146927130395969	PER _ 1974
568	568	PHL	29	1974	FALSE	FALSE	FALSE	90	0.269538690227466	0.343497736790939	PHL _ 1974
569	569	PHL	29	1974	FALSE	FALSE	FALSE	90	0.237325350721055	0.142901766968912	PHL _ 1974
570	570	PHL	29	1974	FALSE	FALSE	FALSE	94	0.230963307635373	0.205143876242133	PHL _ 1974
571	571	PHL	29	1974	FALSE	FALSE	FALSE	94	0.247255360088474	0.153757014049021	PHL _ 1974
572	572	PRY	29	1974	FALSE	FALSE	FALSE	92	NA	0.625543242171224	PRY _ 1974
573	573	ROU	29	1974	FALSE	FALSE	FALSE	93	0.487613185804449	0.521217532906204	ROU _ 1974
574	574	ROU	29	1974	FALSE	FALSE	FALSE	88	0.28570868097231	0.327565174768955	ROU _ 1974
575	575	SAU	29	1974	FALSE	FALSE	FALSE	87	0.14617792353176	0.173158648160589	SAU _ 1974
576	576	SAU	29	1974	FALSE	TRUE	FALSE	87	0.15663107717525	0.203572395254572	SAU _ 1974
577	577	SAU	29	1974	FALSE	FALSE	TRUE	89	0.138268218444428	0.171613290955782	SAU _ 1974
578	578	SDN	29	1974	FALSE	FALSE	TRUE	89	0.130992727817584	0.0280761236891467	SDN _ 1974
579	579	SEN	29	1974	FALSE	FALSE	FALSE	92	0.29548865296021	0.176656081799266	SEN _ 1974
580	580	SEN	29	1974	FALSE	FALSE	FALSE	94	0.184036865056246	0.394866284730415	SEN _ 1974
581	581	SEN	29	1974	FALSE	FALSE	FALSE	90	0.192445086639565	0.232786298495005	SEN _ 1974
582	582	SGP	29	1974	FALSE	FALSE	FALSE	86	0.34455853525528	0.423175432448075	SGP _ 1974
583	583	SGP	29	1974	FALSE	FALSE	FALSE	87	0.320871581285761	0.0402734052318937	SGP _ 1974
584	584	SGP	29	1974	FALSE	FALSE	FALSE	92	0.281299160376942	0.191050416591518	SGP _ 1974
585	585	SGP	29	1974	FALSE	FALSE	FALSE	96	0.394625292104786	0.232260939077578	SGP _ 1974
586	586	SLE	29	1974	FALSE	FALSE	FALSE	90	0.340868050427265	-0.0868338198295526	SLE _ 1974
587	587	SLE	29	1974	FALSE	FALSE	FALSE	89	0.394401086020508	0.290944261914462	SLE _ 1974
588	588	SLV	29	1974	FALSE	FALSE	FALSE	78	0.282090653005069	0.141357205070395	SLV _ 1974
589	589	SWZ	29	1974	FALSE	FALSE	FALSE	90	0.246149464156281	0.219597484266636	SWZ _ 1974
590	590	TCD	29	1974	FALSE	FALSE	FALSE	89	0.127987900174726	-0.0444309398427734	TCD _ 1974
591	591	TCD	29	1974	FALSE	FALSE	TRUE	91	0.29501841503074	-0.339995233617296	TCD _ 1974
592	592	TCD	29	1974	FALSE	FALSE	FALSE	95	0.212721398479222	0.191960111514522	TCD _ 1974
593	593	TGO	29	1974	FALSE	FALSE	FALSE	93	0.140544199311652	0.387200723469777	TGO _ 1974
594	594	TGO	29	1974	FALSE	FALSE	FALSE	90	0.375521677750443	0.311251352875784	TGO _ 1974
595	595	THA	29	1974	FALSE	FALSE	FALSE	94	0.274259698318469	0.156333155993588	THA _ 1974
596	596	THA	29	1974	FALSE	FALSE	FALSE	98	0.302253905922495	0.353677151870057	THA _ 1974
597	597	THA	29	1974	FALSE	FALSE	FALSE	90	0.173902643932021	0.165720799440588	THA _ 1974
598	598	THA	29	1974	FALSE	FALSE	FALSE	97	0.228384190176363	0.26498645542719	THA _ 1974
599	599	TUN	29	1974	FALSE	FALSE	FALSE	89	0.272780772290308	0.257159192704871	TUN _ 1974
600	600	TUN	29	1974	FALSE	FALSE	FALSE	89	0.0338147113985908	-0.30738396649073	TUN _ 1974
601	601	TUR	29	1974	FALSE	FALSE	FALSE	95	0.245849850058818	0.414638235538326	TUR _ 1974
602	602	TZA	29	1974	FALSE	FALSE	FALSE	95	0.327698762489363	0.230421884063245	TZA _ 1974
603	603	UGA	29	1974	FALSE	FALSE	FALSE	91	0.217574212514528	0.147517196213524	UGA _ 1974
604	604	UGA	29	1974	FALSE	FALSE	FALSE	91	0.348764129486581	0.165572682776655	UGA _ 1974
605	605	UGA	29	1974	FALSE	FALSE	TRUE	91	0.469388097264563	0.0958015100257568	UGA _ 1974
606	606	UGA	29	1974	FALSE	TRUE	FALSE	92	0.245547972655622	0.281453807215091	UGA _ 1974
607	607	UGA	29	1974	FALSE	FALSE	FALSE	94	0.272002296192755	-0.262883447640845	UGA _ 1974
608	608	UKR	29	1974	FALSE	FALSE	FALSE	96	0.588028982949838	0.105994876036371	UKR _ 1974
609	609	UKR	29	1974	FALSE	FALSE	FALSE	87	0.370944785700477	0.0485368696327678	UKR _ 1974
610	610	URY	29	1974	FALSE	TRUE	FALSE	90	0.256671359856178	0.158520590178923	URY _ 1974
611	611	URY	29	1974	FALSE	FALSE	FALSE	91	0.572793419858052	0.563908932926514	URY _ 1974
612	612	VEN	29	1974	FALSE	FALSE	FALSE	92	0.241850416385238	0.29315318114691	VEN _ 1974
613	613	VEN	29	1974	FALSE	FALSE	FALSE	83	0.311021385425614	0.0808063085081042	VEN _ 1974
614	614	VEN	29	1974	FALSE	FALSE	FALSE	82	0.221201686797977	0.0552017667591368	VEN _ 1974
615	615	VEN	29	1974	FALSE	FALSE	FALSE	82	0.149618109212078	0.182973986657173	VEN _ 1974
616	616	VEN	29	1974	FALSE	FALSE	FALSE	83	0.15029140769853	0.183690144024617	VEN _ 1974
617	617	VEN	29	1974	FALSE	FALSE	FALSE	88	0.215392689888854	0.239267336403041	VEN _ 1974
618	618	VEN	29	1974	FALSE	TRUE	FALSE	89	0.202666172929122	0.217274959515676	VEN _ 1974
619	619	VEN	29	1974	FALSE	FALSE	FALSE	91	0.279063521859503	-0.0746290804729434	VEN _ 1974
620	620	VEN	29	1974	FALSE	FALSE	FALSE	95	0.124124441685012	0.135779052571099	VEN _ 1974
621	621	YEM	29	1974	FALSE	FALSE	FALSE	94	0.253728233532453	0.357392029050678	YEM _ 1974
622	622	YUG	29	1974	FALSE	FALSE	FALSE	88	0.359745184581649	0.0578523201188731	YUG _ 1974
623	623	YUG	29	1974	FALSE	FALSE	FALSE	89	0.535078890792373	0.149423239085612	YUG _ 1974
624	624	ZMB	29	1974	FALSE	FALSE	FALSE	88	0.413652464031124	0.203171843741639	ZMB _ 1974
625	625	ZMB	29	1974	TRUE	FALSE	FALSE	92	0.217853374663729	0.254855285124693	ZMB _ 1974
626	626	ZMB	29	1974	FALSE	TRUE	FALSE	84	0.0544421923248375	0.00272410460072665	ZMB _ 1974
627	627	ZMB	29	1974	FALSE	FALSE	FALSE	83	0.325515790929967	0.356945471566982	ZMB _ 1974
628	628	AFG	30	1975	FALSE	FALSE	FALSE	91	0.819635098376899	0.34629675365338	AFG _ 1975
629	629	ARE	30	1975	FALSE	FALSE	FALSE	90	0.137489850960066	-0.0480834740527886	ARE _ 1975
630	630	ARG	30	1975	FALSE	FALSE	FALSE	94	0.14079802479932	0.182292079312353	ARG _ 1975
631	631	AUS	30	1975	FALSE	FALSE	FALSE	92	0.271040984894505	0.378082970337851	AUS _ 1975
632	632	BDI	30	1975	FALSE	FALSE	FALSE	90	0.196920815537195	0.122294293903102	BDI _ 1975
633	633	BDI	30	1975	TRUE	FALSE	FALSE	86	0.31528225258968	-0.362681904951323	BDI _ 1975
634	634	BDI	30	1975	FALSE	FALSE	FALSE	91	0.201716210414086	0.124065366441347	BDI _ 1975
635	635	BDI	30	1975	FALSE	FALSE	FALSE	90	0.209360045550048	-0.0711061402004786	BDI _ 1975
636	636	BEN	30	1975	FALSE	FALSE	FALSE	91	0.353609281555865	0.304756479230577	BEN _ 1975
637	637	BFA	30	1975	FALSE	FALSE	FALSE	90	0.374735173614477	0.16265900106496	BFA _ 1975
638	638	BFA	30	1975	FALSE	FALSE	FALSE	93	0.271155739147207	0.301458857724041	BFA _ 1975
639	639	BFA	30	1975	FALSE	FALSE	FALSE	91	0.355444227319823	0.193523319543184	BFA _ 1975
640	640	BGD	30	1975	FALSE	FALSE	FALSE	83	0.506053630469314	0.322340976154983	BGD _ 1975
641	641	BGD	30	1975	FALSE	FALSE	FALSE	94	0.214480617074417	0.0535315426156324	BGD _ 1975
642	642	BGD	30	1975	FALSE	FALSE	FALSE	95	0.424452531955512	0.201688783978072	BGD _ 1975
643	643	BGD	30	1975	FALSE	FALSE	FALSE	92	0.271082229427681	0.0825504270180231	BGD _ 1975
644	644	BHR	30	1975	FALSE	FALSE	FALSE	91	0.206853264834839	0.244664501301883	BHR _ 1975
645	645	BHR	30	1975	FALSE	FALSE	FALSE	84	0.224621556688384	0.139177469649821	BHR _ 1975
646	646	BHR	30	1975	FALSE	FALSE	FALSE	79	0.216548294786106	0.193701804135015	BHR _ 1975
647	647	BOL	30	1975	FALSE	FALSE	FALSE	86	0.229528426704161	0.292158768402431	BOL _ 1975
648	648	BOL	30	1975	FALSE	FALSE	FALSE	80	0.140902013745772	0.201511987129604	BOL _ 1975
649	649	BOL	30	1975	TRUE	FALSE	FALSE	90	0.211959939647687	0.0840586798759511	BOL _ 1975
650	650	BRA	30	1975	FALSE	FALSE	FALSE	93	0.319147424627507	0.237501648800928	BRA _ 1975
651	651	BRA	30	1975	TRUE	FALSE	FALSE	92	0.111324799031881	0.0850150838198246	BRA _ 1975
652	652	BRA	30	1975	FALSE	FALSE	FALSE	93	0.114484262705675	0.106329710914502	BRA _ 1975
653	653	BRA	30	1975	FALSE	FALSE	FALSE	93	0.114484262705675	0.106329710914502	BRA _ 1975
654	654	BRB	30	1975	FALSE	FALSE	FALSE	90	0.219335739197247	0.258043340706081	BRB _ 1975
655	655	BTN	30	1975	FALSE	FALSE	FALSE	87	0.216024346901758	0.250490336243978	BTN _ 1975
656	656	BWA	30	1975	FALSE	FALSE	FALSE	90	0.302448871633682	0.306688414542324	BWA _ 1975
657	657	CAF	30	1975	TRUE	FALSE	FALSE	89	0.27097850912431	0.172236905846842	CAF _ 1975
658	658	CAF	30	1975	TRUE	FALSE	FALSE	89	0.27097850912431	0.172236905846842	CAF _ 1975
659	659	CAF	30	1975	FALSE	FALSE	FALSE	91	0.311868316283324	0.351030850991776	CAF _ 1975
660	660	CAF	30	1975	FALSE	FALSE	FALSE	89	0.194092194247496	0.124247933557988	CAF _ 1975
661	661	CAF	30	1975	FALSE	FALSE	FALSE	86	0.205234043753106	0.0252748756018633	CAF _ 1975
662	662	CAF	30	1975	FALSE	FALSE	FALSE	91	0.223180731607518	0.224800367571255	CAF _ 1975
663	663	CAF	30	1975	FALSE	FALSE	FALSE	86	0.39652653144972	-0.0233266089973065	CAF _ 1975
664	664	CAN	30	1975	FALSE	FALSE	FALSE	89	0.194522240617597	0.201933662058783	CAN _ 1975
665	665	CAN	30	1975	FALSE	FALSE	FALSE	88	0.337605616518931	0.423531750923223	CAN _ 1975
666	666	CAN	30	1975	FALSE	FALSE	FALSE	92	0.358015603881203	0.290438405099407	CAN _ 1975
667	667	CHN	30	1975	FALSE	FALSE	FALSE	84	0.277228611322783	0.175807749773848	CHN _ 1975
668	668	CHN	30	1975	FALSE	FALSE	FALSE	86	0.238560986222415	0.157214549839288	CHN _ 1975
669	669	CHN	30	1975	FALSE	FALSE	FALSE	95	0.214589513402002	0.0377341388490613	CHN _ 1975
670	670	CHN	30	1975	FALSE	FALSE	FALSE	92	0.21201288902857	-0.0186371130234156	CHN _ 1975
671	671	CHN	30	1975	FALSE	FALSE	FALSE	93	0.156131030393093	-0.108262747611198	CHN _ 1975
672	672	CHN	30	1975	FALSE	FALSE	FALSE	93	0.147057994970875	-0.0670696602238767	CHN _ 1975
673	673	CHN	30	1975	FALSE	FALSE	FALSE	87	0.280496569969052	0.196986172803633	CHN _ 1975
674	674	CHN	30	1975	FALSE	FALSE	FALSE	94	0.431621219712057	-0.17313064428783	CHN _ 1975
675	675	CMR	30	1975	FALSE	FALSE	FALSE	87	0.171827491831929	0.17192188242893	CMR _ 1975
676	676	COD	30	1975	FALSE	FALSE	FALSE	88	0.249578706014461	0.27829789093827	COD _ 1975
677	677	COD	30	1975	FALSE	FALSE	FALSE	92	0.413996702189248	0.390535016715225	COD _ 1975
678	678	CRI	30	1975	FALSE	FALSE	FALSE	92	0.383759441434147	0.312995716791886	CRI _ 1975
679	679	CRI	30	1975	FALSE	FALSE	FALSE	91	0.296678840105022	0.0903814492126356	CRI _ 1975
680	680	CRI	30	1975	FALSE	FALSE	FALSE	87	0.159618609572024	0.0430360726021067	CRI _ 1975
681	681	CSK	30	1975	FALSE	FALSE	FALSE	85	0.113083595186402	0.21010656185972	CSK _ 1975
682	682	CUB	30	1975	FALSE	FALSE	FALSE	82	0.155848885214014	0.0834230420572167	CUB _ 1975
683	683	DDR	30	1975	FALSE	FALSE	FALSE	92	0.227946885451457	0.232001893433669	DDR _ 1975
684	684	DEU	30	1975	FALSE	FALSE	FALSE	91	0.131848509435469	0.00583254507517914	DEU _ 1975
685	685	DOM	30	1975	FALSE	FALSE	FALSE	93	0.224113157982533	0.12241962911251	DOM _ 1975
686	686	DOM	30	1975	FALSE	FALSE	FALSE	91	0.106656558052305	0.0820201334723533	DOM _ 1975
687	687	DOM	30	1975	FALSE	FALSE	FALSE	82	0.155239603352482	0.185709168124465	DOM _ 1975
688	688	DOM	30	1975	TRUE	FALSE	FALSE	97	0.1153796354438	0.282488200399716	DOM _ 1975
689	689	DOM	30	1975	FALSE	FALSE	FALSE	92	0.393661863853921	0.210781289173348	DOM _ 1975
690	690	DOM	30	1975	FALSE	FALSE	TRUE	59	0.14559687759154	0.108721685032252	DOM _ 1975
691	691	DZA	30	1975	FALSE	FALSE	FALSE	90	0.40413337812895	0.157012647664503	DZA _ 1975
692	692	DZA	30	1975	FALSE	FALSE	TRUE	84	0.293349513023351	-0.0538487529345069	DZA _ 1975
693	693	DZA	30	1975	FALSE	FALSE	FALSE	96	0.195928891379699	0.0609210762167079	DZA _ 1975
694	694	ECU	30	1975	TRUE	FALSE	FALSE	94	0.295237233661603	0.0787942123889022	ECU _ 1975
695	695	ECU	30	1975	FALSE	FALSE	FALSE	90	0.0611155658995785	0.0692634266004479	ECU _ 1975
696	696	ECU	30	1975	FALSE	TRUE	FALSE	88	0.0860293381870476	0.0968649110734005	ECU _ 1975
697	697	ECU	30	1975	FALSE	FALSE	TRUE	90	0.488873510150157	-0.241965599606131	ECU _ 1975
698	698	ETH	30	1975	FALSE	FALSE	FALSE	88	0.17452065669911	0.128145780964985	ETH _ 1975
699	699	ETH	30	1975	FALSE	FALSE	FALSE	92	0.190241725410225	-0.0321995498486471	ETH _ 1975
700	700	ETH	30	1975	FALSE	FALSE	FALSE	93	0.174494705180748	0.238899984705138	ETH _ 1975
701	701	ETH	30	1975	FALSE	FALSE	FALSE	87	0.0598974243552234	0.0881321610027254	ETH _ 1975
702	702	FIN	30	1975	FALSE	FALSE	FALSE	77	0.202538790707239	0.179589949737211	FIN _ 1975
703	703	FIN	30	1975	FALSE	FALSE	FALSE	87	0.290220591748099	0.279755624435333	FIN _ 1975
704	704	FJI	30	1975	FALSE	FALSE	FALSE	91	0.215047425260069	0.281424667246206	FJI _ 1975
705	705	FJI	30	1975	FALSE	FALSE	FALSE	89	0.248272558008762	0.328148572277755	FJI _ 1975
706	706	FJI	30	1975	FALSE	FALSE	FALSE	88	0.95403561548788	0.624526176888235	FJI _ 1975
707	707	GHA	30	1975	FALSE	FALSE	FALSE	91	0.144401426902721	0.142075726855808	GHA _ 1975
708	708	GIN	30	1975	FALSE	FALSE	FALSE	92	0.164727739752628	0.0846058823638021	GIN _ 1975
709	709	GIN	30	1975	FALSE	FALSE	FALSE	85	0.16670989959918	0.201270316706712	GIN _ 1975
710	710	GIN	30	1975	FALSE	FALSE	FALSE	90	0.355816142598399	0.351964384112295	GIN _ 1975
711	711	GIN	30	1975	FALSE	FALSE	FALSE	94	0.351551921195578	0.458229137766025	GIN _ 1975
712	712	GNQ	30	1975	FALSE	FALSE	FALSE	94	0.0440104917113075	0.437700207407682	GNQ _ 1975
713	713	GRC	30	1975	FALSE	FALSE	FALSE	85	0.258295047959845	0.327001359411945	GRC _ 1975
714	714	GRD	30	1975	FALSE	TRUE	FALSE	90	0.468119954335421	0.116819764507719	GRD _ 1975
715	715	GRD	30	1975	FALSE	FALSE	TRUE	91	0.26696242392308	-0.0650405905053695	GRD _ 1975
716	716	GRD	30	1975	FALSE	FALSE	FALSE	92	0.400161030523341	0.349671096494163	GRD _ 1975
717	717	GRD	30	1975	FALSE	TRUE	FALSE	93	0.309257029792064	0.202530090794812	GRD _ 1975
718	718	GRD	30	1975	FALSE	FALSE	TRUE	92	0.217049152421452	0.166249577776163	GRD _ 1975
719	719	GTM	30	1975	FALSE	FALSE	FALSE	92	0.0218119928233594	-0.272397559043484	GTM _ 1975
720	720	GTM	30	1975	FALSE	FALSE	FALSE	88	0.163548202718457	0.00146213626794478	GTM _ 1975
721	721	GUY	30	1975	FALSE	FALSE	FALSE	94	0.483412994007116	0.113438504551232	GUY _ 1975
722	722	GUY	30	1975	FALSE	FALSE	TRUE	93	0.253880172260948	0.18692918257048	GUY _ 1975
723	723	GUY	30	1975	FALSE	TRUE	FALSE	93	0.251916972862725	0.151265441950984	GUY _ 1975
724	724	GUY	30	1975	FALSE	FALSE	FALSE	88	0.276675589577606	0.117875133362368	GUY _ 1975
725	725	GUY	30	1975	FALSE	FALSE	FALSE	89	0.201468065111485	0.189552202694851	GUY _ 1975
726	726	GUY	30	1975	FALSE	FALSE	FALSE	93	0.177137567136095	0.00352740887935592	GUY _ 1975
727	727	IDN	30	1975	FALSE	FALSE	FALSE	92	0.443221190796772	0.311012649349351	IDN _ 1975
728	728	IDN	30	1975	FALSE	FALSE	FALSE	92	0.262518974970735	0.228579296108726	IDN _ 1975
729	729	IND	30	1975	FALSE	FALSE	FALSE	82	0.199846854070531	0.118675065477039	IND _ 1975
730	730	IRN	30	1975	FALSE	FALSE	FALSE	86	0.11138122949387	0.162788447794766	IRN _ 1975
731	731	IRN	30	1975	FALSE	FALSE	FALSE	84	0.354195882775021	0.327862299019404	IRN _ 1975
732	732	IRN	30	1975	FALSE	FALSE	FALSE	90	0.133797002245755	0.136494591687161	IRN _ 1975
733	733	ISL	30	1975	TRUE	FALSE	FALSE	93	0.274703830671235	0.155160783406214	ISL _ 1975
734	734	ITA	30	1975	FALSE	FALSE	FALSE	89	0.342818280870319	0.436807928656779	ITA _ 1975
735	735	JAM	30	1975	FALSE	FALSE	FALSE	95	0.391231803342934	0.251632038703676	JAM _ 1975
736	736	JOR	30	1975	FALSE	FALSE	FALSE	91	0.280478668133742	0.223106791646388	JOR _ 1975
737	737	JOR	30	1975	FALSE	FALSE	FALSE	90	0.250342473128557	0.31318278711797	JOR _ 1975
738	738	KWT	30	1975	FALSE	FALSE	FALSE	96	0.197902540693894	0.353859735064192	KWT _ 1975
739	739	KWT	30	1975	FALSE	FALSE	FALSE	93	0.260478828228024	0.12444669014046	KWT _ 1975
740	740	KWT	30	1975	FALSE	FALSE	FALSE	97	0.0674844392006016	0.333376392980898	KWT _ 1975
741	741	LBR	30	1975	FALSE	FALSE	FALSE	94	0.22240601256098	0.391149850552843	LBR _ 1975
742	742	LBR	30	1975	FALSE	FALSE	FALSE	92	0.306975001425077	0.43284767794293	LBR _ 1975
743	743	LKA	30	1975	FALSE	FALSE	FALSE	87	0.277095984917424	-0.0937605749457339	LKA _ 1975
744	744	LSO	30	1975	FALSE	TRUE	FALSE	90	0.393761092810798	-0.0633425539990203	LSO _ 1975
745	745	LSO	30	1975	FALSE	FALSE	FALSE	82	0.25545380900353	0.100299077922209	LSO _ 1975
746	746	LSO	30	1975	FALSE	FALSE	FALSE	87	0.517734780069999	0.347406786897757	LSO _ 1975
747	747	MAR	30	1975	FALSE	FALSE	FALSE	90	0.553534866272074	0.319164382393471	MAR _ 1975
748	748	MAR	30	1975	FALSE	FALSE	FALSE	93	0.390234320000693	0.38129177947438	MAR _ 1975
749	749	MEX	30	1975	FALSE	FALSE	FALSE	91	0.209783539319022	0.203144537530162	MEX _ 1975
750	750	MLI	30	1975	FALSE	FALSE	FALSE	89	0.394630095145126	-0.127782596538494	MLI _ 1975
751	751	MLI	30	1975	FALSE	FALSE	FALSE	90	0.0771208663109486	0.0913065558080984	MLI _ 1975
752	752	MLI	30	1975	FALSE	FALSE	FALSE	89	0.233967951522799	0.173183112335907	MLI _ 1975
753	753	MMR	30	1975	FALSE	FALSE	FALSE	87	0.295690981214811	0.342461194772092	MMR _ 1975
754	754	MNG	30	1975	FALSE	FALSE	FALSE	93	0.337055304365461	0.387443750466636	MNG _ 1975
755	755	MNG	30	1975	FALSE	FALSE	FALSE	91	0.178942836492816	0.0882441187996984	MNG _ 1975
756	756	MOZ	30	1975	FALSE	FALSE	FALSE	91	0.236637595487586	0.358291998519354	MOZ _ 1975
757	757	MRT	30	1975	FALSE	FALSE	FALSE	91	0.572135112196345	-0.0897196921302376	MRT _ 1975
758	758	MRT	30	1975	FALSE	FALSE	FALSE	91	0.455710468102403	0.188581128498536	MRT _ 1975
759	759	MYS	30	1975	FALSE	FALSE	FALSE	88	0.32972882275625	0.052447282631476	MYS _ 1975
760	760	MYS	30	1975	FALSE	FALSE	FALSE	84	0.143008926855155	0.0984330615448234	MYS _ 1975
761	761	MYS	30	1975	TRUE	FALSE	FALSE	89	0.172288733263614	0.229100797130674	MYS _ 1975
762	762	MYS	30	1975	TRUE	FALSE	FALSE	93	0.155337858786377	0.198384269227897	MYS _ 1975
763	763	MYS	30	1975	FALSE	FALSE	FALSE	93	0.16841648740553	0.214712079461485	MYS _ 1975
764	764	MYS	30	1975	FALSE	FALSE	FALSE	93	0.16841648740553	0.214712079461485	MYS _ 1975
765	765	MYS	30	1975	FALSE	FALSE	FALSE	88	0.471865733456081	-0.0310605712805145	MYS _ 1975
766	766	NER	30	1975	FALSE	FALSE	FALSE	93	0.124366720532732	0.130079226403796	NER _ 1975
767	767	NGA	30	1975	FALSE	FALSE	FALSE	94	0.0863228426098271	0.394687617489219	NGA _ 1975
768	768	NGA	30	1975	FALSE	FALSE	FALSE	91	0.165550661526685	0.195601917968137	NGA _ 1975
769	769	NGA	30	1975	FALSE	FALSE	FALSE	90	0.227814089072332	0.184234351392062	NGA _ 1975
770	770	NGA	30	1975	FALSE	FALSE	FALSE	85	0.252874559629325	0.25693005329417	NGA _ 1975
771	771	NIC	30	1975	FALSE	FALSE	FALSE	89	0.209629617556326	0.208008905720555	NIC _ 1975
772	772	NIC	30	1975	FALSE	FALSE	FALSE	78	0.287046082719058	0.0370909929421271	NIC _ 1975
773	773	NIC	30	1975	FALSE	FALSE	FALSE	88	0.181269117986306	0.199892640407057	NIC _ 1975
774	774	NIC	30	1975	FALSE	FALSE	FALSE	88	0.128260953127325	0.162898516142358	NIC _ 1975
775	775	NLD	30	1975	FALSE	FALSE	FALSE	90	0.242981302118943	0.275906198907092	NLD _ 1975
776	776	NOR	30	1975	FALSE	FALSE	FALSE	91	0.33780182592723	0.15528368542358	NOR _ 1975
777	777	NOR	30	1975	FALSE	FALSE	FALSE	88	0.173037230295652	0.125418292155202	NOR _ 1975
778	778	NPL	30	1975	FALSE	FALSE	FALSE	89	0.193320894483514	0.246465075291221	NPL _ 1975
779	779	NPL	30	1975	TRUE	FALSE	FALSE	97	0.153891988526275	0.215072393984139	NPL _ 1975
780	780	NPL	30	1975	FALSE	FALSE	FALSE	93	0.631225158644207	-0.000128214676707465	NPL _ 1975
781	781	PAN	30	1975	FALSE	FALSE	FALSE	95	0.459739295159324	0.297751553416907	PAN _ 1975
782	782	PAN	30	1975	FALSE	FALSE	FALSE	94	0.34251338424621	0.414358604170522	PAN _ 1975
783	783	PAN	30	1975	FALSE	FALSE	FALSE	79	NA	0.46128603937967	PAN _ 1975
784	784	PAN	30	1975	FALSE	FALSE	FALSE	91	0.447941093385948	0.53074221165257	PAN _ 1975
785	785	PER	30	1975	FALSE	FALSE	FALSE	91	0.261645412215593	0.146349341307277	PER _ 1975
786	786	PER	30	1975	FALSE	FALSE	FALSE	86	0.211926252863324	0.141888147607466	PER _ 1975
787	787	PER	30	1975	FALSE	FALSE	FALSE	93	0.320472870959149	0.326390493302007	PER _ 1975
788	788	PER	30	1975	FALSE	FALSE	FALSE	95	NA	0.471950041959171	PER _ 1975
789	789	PHL	30	1975	FALSE	FALSE	FALSE	90	0.407321059342452	0.332252838441837	PHL _ 1975
790	790	PHL	30	1975	FALSE	FALSE	FALSE	93	0.231921604768249	0.285990608855257	PHL _ 1975
791	791	PHL	30	1975	TRUE	FALSE	FALSE	85	0.0905266189370719	0.101564444622331	PHL _ 1975
792	792	PHL	30	1975	FALSE	FALSE	FALSE	93	0.231508717386763	0.142883735407329	PHL _ 1975
793	793	PHL	30	1975	FALSE	FALSE	FALSE	87	0.273204656024013	0.267408537070181	PHL _ 1975
794	794	PHL	30	1975	FALSE	FALSE	FALSE	88	0.264142251910595	0.308075902539499	PHL _ 1975
795	795	POL	30	1975	FALSE	FALSE	FALSE	90	0.174339706206621	0.20821663423435	POL _ 1975
796	796	POL	30	1975	FALSE	FALSE	FALSE	85	0.289401980064582	0.374869373247942	POL _ 1975
797	797	PRT	30	1975	FALSE	FALSE	FALSE	94	0.193722248483952	0.226552730138075	PRT _ 1975
798	798	PRT	30	1975	FALSE	FALSE	FALSE	93	0.10367067677879	0.143025098688303	PRT _ 1975
799	799	PRY	30	1975	FALSE	FALSE	FALSE	86	0.478214499545208	0.219135099506466	PRY _ 1975
800	800	PRY	30	1975	FALSE	FALSE	FALSE	80	0.0492163632550542	-0.0496230615303429	PRY _ 1975
801	801	PRY	30	1975	FALSE	FALSE	FALSE	86	0.516695716770299	0.247347222601435	PRY _ 1975
802	802	PRY	30	1975	FALSE	FALSE	FALSE	87	0.291930347526213	0.375421246090837	PRY _ 1975
803	803	ROU	30	1975	FALSE	FALSE	FALSE	95	0.292497182040398	0.147684255396776	ROU _ 1975
804	804	ROU	30	1975	FALSE	FALSE	FALSE	94	0.312708253999237	0.154870312482217	ROU _ 1975
805	805	ROU	30	1975	FALSE	FALSE	FALSE	89	0.495158256870902	0.363196764785067	ROU _ 1975
806	806	RWA	30	1975	FALSE	FALSE	FALSE	93	0.438014529850822	0.135817661607675	RWA _ 1975
807	807	RWA	30	1975	FALSE	FALSE	FALSE	88	0.17669752162832	0.164991891589405	RWA _ 1975
808	808	RWA	30	1975	FALSE	FALSE	FALSE	87	0.444510389617683	0.249653168650424	RWA _ 1975
809	809	RWA	30	1975	FALSE	FALSE	FALSE	87	0.370814842595076	0.244773123550535	RWA _ 1975
810	810	RWA	30	1975	FALSE	FALSE	FALSE	88	0.373547295838562	0.100518927481565	RWA _ 1975
811	811	SAU	30	1975	FALSE	FALSE	FALSE	95	0.332577391917704	0.519073116164116	SAU _ 1975
812	812	SEN	30	1975	FALSE	FALSE	FALSE	82	0.0238487540516752	-0.0180068970467818	SEN _ 1975
813	813	SEN	30	1975	FALSE	FALSE	FALSE	89	0.217885420143474	0.257870823140542	SEN _ 1975
814	814	SEN	30	1975	FALSE	FALSE	FALSE	91	0.189104204078069	0.186389447313821	SEN _ 1975
815	815	SEN	30	1975	FALSE	FALSE	FALSE	96	0.361719863306413	0.420123547239602	SEN _ 1975
816	816	SEN	30	1975	FALSE	FALSE	FALSE	84	0.296050930957586	0.187812050605474	SEN _ 1975
817	817	SEN	30	1975	FALSE	FALSE	FALSE	86	0.160353151718333	0.0730742331013562	SEN _ 1975
818	818	SEN	30	1975	FALSE	FALSE	FALSE	89	0.190628578004881	0.192087385865488	SEN _ 1975
819	819	SEN	30	1975	FALSE	FALSE	FALSE	91	0.354373834067652	0.251150145158643	SEN _ 1975
820	820	SLV	30	1975	FALSE	FALSE	FALSE	90	0.381279023762988	0.407496870529614	SLV _ 1975
821	821	SLV	30	1975	FALSE	FALSE	FALSE	93	0.414512850788205	0.356826891688633	SLV _ 1975
822	822	SLV	30	1975	FALSE	FALSE	FALSE	84	0.179006676889777	0.249356354894666	SLV _ 1975
823	823	SOM	30	1975	FALSE	FALSE	FALSE	90	0.185178327672541	0.210049828535638	SOM _ 1975
824	824	TCD	30	1975	FALSE	FALSE	FALSE	90	0.252929950640531	0.218217263424496	TCD _ 1975
825	825	TGO	30	1975	FALSE	TRUE	FALSE	93	0.213662133473804	-0.0469122326771083	TGO _ 1975
826	826	TGO	30	1975	FALSE	FALSE	FALSE	93	0.350509119301255	-0.0210182332417073	TGO _ 1975
827	827	TGO	30	1975	FALSE	FALSE	FALSE	87	0.137461949646308	0.238866943416695	TGO _ 1975
828	828	TGO	30	1975	FALSE	FALSE	FALSE	89	0.36217820737877	0.404109652869273	TGO _ 1975
829	829	THA	30	1975	FALSE	FALSE	FALSE	83	0.243145331552834	0.242487423943974	THA _ 1975
830	830	THA	30	1975	FALSE	FALSE	FALSE	89	0.553984784754216	0.150831895827723	THA _ 1975
831	831	THA	30	1975	FALSE	FALSE	FALSE	89	0.158888575502656	0.0509328130366496	THA _ 1975
832	832	TUN	30	1975	FALSE	FALSE	FALSE	92	0.693099743984225	0.631385203012708	TUN _ 1975
833	833	TZA	30	1975	FALSE	FALSE	FALSE	94	0.335730977504995	0.357388841149025	TZA _ 1975
834	834	TZA	30	1975	FALSE	FALSE	FALSE	90	0.479407642588381	0.271096004800578	TZA _ 1975
835	835	UGA	30	1975	FALSE	FALSE	FALSE	84	0.351874577520298	0.195365496754153	UGA _ 1975
836	836	UGA	30	1975	FALSE	FALSE	FALSE	96	0.143683061403009	0.522269589116176	UGA _ 1975
837	837	UKR	30	1975	FALSE	FALSE	FALSE	87	0.284120434092082	0.148555319849769	UKR _ 1975
838	838	URY	30	1975	FALSE	FALSE	FALSE	90	0.315947238965619	0.0471031135433986	URY _ 1975
839	839	URY	30	1975	FALSE	TRUE	FALSE	91	0.381967037760212	0.142219079971782	URY _ 1975
840	840	URY	30	1975	FALSE	FALSE	TRUE	89	0.0937537190929446	0.118633657827473	URY _ 1975
841	841	URY	30	1975	TRUE	FALSE	FALSE	90	0.195819116577325	0.240371918285824	URY _ 1975
842	842	URY	30	1975	FALSE	FALSE	FALSE	90	0.18727465649712	0.234757039806787	URY _ 1975
843	843	URY	30	1975	FALSE	FALSE	FALSE	90	0.18727465649712	0.234757039806787	URY _ 1975
844	844	URY	30	1975	TRUE	FALSE	FALSE	91	0.200932056647861	0.201722890137179	URY _ 1975
845	845	URY	30	1975	TRUE	FALSE	FALSE	91	0.0620240805029182	0.217566493498311	URY _ 1975
846	846	URY	30	1975	FALSE	FALSE	TRUE	94	0.20230570910659	0.24661337353227	URY _ 1975
847	847	URY	30	1975	TRUE	FALSE	FALSE	87	0.298263445528855	0.0358767793992015	URY _ 1975
848	848	URY	30	1975	FALSE	FALSE	TRUE	88	0.24608633397446	-0.0849676312275157	URY _ 1975
849	849	VEN	30	1975	FALSE	FALSE	FALSE	90	0.296695310554617	0.308702790410264	VEN _ 1975
850	850	YUG	30	1975	FALSE	FALSE	FALSE	91	0.322540239693214	0.384322214371914	YUG _ 1975
851	851	YUG	30	1975	FALSE	FALSE	FALSE	88	0.164733845500321	0.199029736057037	YUG _ 1975
852	852	YUG	30	1975	FALSE	FALSE	FALSE	92	0.363467831968019	0.55144154445568	YUG _ 1975
853	853	ZMB	30	1975	FALSE	FALSE	FALSE	92	0.462025554295005	0.475980033722506	ZMB _ 1975
854	854	ZMB	30	1975	FALSE	FALSE	FALSE	91	0.273776563448901	0.280374051276195	ZMB _ 1975
855	855	AFG	31	1976	FALSE	FALSE	FALSE	91	0.314189637092606	0.375339558084823	AFG _ 1976
856	856	AFG	31	1976	FALSE	FALSE	FALSE	91	0.441916149236682	0.320892747015554	AFG _ 1976
857	857	AFG	31	1976	FALSE	FALSE	FALSE	93	0.511962326751742	0.472185964480461	AFG _ 1976
858	858	AFG	31	1976	FALSE	TRUE	FALSE	94	0.538000526490478	0.490409876719869	AFG _ 1976
859	859	ARE	31	1976	FALSE	FALSE	FALSE	83	0.117660106292223	0.0578052546100531	ARE _ 1976
860	860	ARE	31	1976	FALSE	FALSE	FALSE	91	0.349719394244218	0.26845821510203	ARE _ 1976
861	861	ARE	31	1976	FALSE	FALSE	FALSE	89	0.134725588253395	0.12309616352643	ARE _ 1976
862	862	AUS	31	1976	FALSE	FALSE	FALSE	94	0.271547489675863	0.21459021724741	AUS _ 1976
863	863	AUS	31	1976	FALSE	FALSE	FALSE	91	0.381926942761345	0.122202482234256	AUS _ 1976
864	864	AUT	31	1976	FALSE	FALSE	FALSE	93	0.439609010851908	0.261396007475674	AUT _ 1976
865	865	AUT	31	1976	FALSE	FALSE	FALSE	93	0.514482795538734	0.317632531845143	AUT _ 1976
866	866	BDI	31	1976	FALSE	FALSE	FALSE	92	0.260666376876677	0.340692983940629	BDI _ 1976
867	867	BDI	31	1976	FALSE	FALSE	FALSE	86	0.124327570811171	0.150808305058948	BDI _ 1976
868	868	BDI	31	1976	FALSE	FALSE	FALSE	89	0.206208622276652	0.237844867851711	BDI _ 1976
869	869	BDI	31	1976	TRUE	FALSE	FALSE	92	0.301999903207818	0.193553578391616	BDI _ 1976
870	870	BEL	31	1976	FALSE	FALSE	FALSE	91	0.255990864834556	0.289494364707725	BEL _ 1976
871	871	BEL	31	1976	FALSE	FALSE	TRUE	94	0.378671043569037	0.199120215448288	BEL _ 1976
872	872	BEL	31	1976	FALSE	FALSE	FALSE	91	0.147428762639238	0.0407413815129555	BEL _ 1976
873	873	BFA	31	1976	FALSE	FALSE	FALSE	92	0.151094637554704	-0.0515752778068133	BFA _ 1976
874	874	BFA	31	1976	FALSE	FALSE	FALSE	92	0.161519018758143	-0.0963707399549542	BFA _ 1976
875	875	BGD	31	1976	FALSE	FALSE	FALSE	95	0.612097435613712	0.144932130156398	BGD _ 1976
876	876	BHR	31	1976	FALSE	FALSE	FALSE	93	0.132230535190766	0.176317698918338	BHR _ 1976
877	877	BOL	31	1976	FALSE	FALSE	FALSE	94	0.219054908222959	0.229898867292242	BOL _ 1976
878	878	BOL	31	1976	FALSE	FALSE	FALSE	84	0.216066291185127	0.0133982536978897	BOL _ 1976
879	879	BRB	31	1976	FALSE	TRUE	FALSE	93	0.185126318930824	0.384116756396542	BRB _ 1976
880	880	BTN	31	1976	FALSE	FALSE	FALSE	92	0.671080602911677	-0.00433251556918462	BTN _ 1976
881	881	BTN	31	1976	FALSE	FALSE	FALSE	94	0.215531375341862	0.332114107443009	BTN _ 1976
882	882	BWA	31	1976	FALSE	FALSE	FALSE	89	0.153715274733077	0.220393981988877	BWA _ 1976
883	883	BWA	31	1976	FALSE	FALSE	FALSE	88	0.241798671338813	0.164426045815436	BWA _ 1976
884	884	BWA	31	1976	FALSE	FALSE	FALSE	96	0.147795724781085	0.32080264955611	BWA _ 1976
885	885	CAF	31	1976	FALSE	FALSE	FALSE	91	0.308111822823976	0.0707921068647697	CAF _ 1976
886	886	CAF	31	1976	FALSE	FALSE	FALSE	87	0.363771891753086	0.0283406896533844	CAF _ 1976
887	887	CAF	31	1976	TRUE	FALSE	FALSE	91	0.286531419452013	0.234516717600097	CAF _ 1976
888	888	CAF	31	1976	TRUE	FALSE	FALSE	92	0.204901006814049	0.195336929575979	CAF _ 1976
889	889	CAF	31	1976	FALSE	FALSE	FALSE	91	0.209246860731094	0.270861545181088	CAF _ 1976
890	890	CAF	31	1976	FALSE	FALSE	FALSE	88	0.144766880492753	0.0813282064124091	CAF _ 1976
891	891	CAF	31	1976	FALSE	FALSE	FALSE	91	0.405823375800209	0.401502521512814	CAF _ 1976
892	892	CAF	31	1976	FALSE	FALSE	FALSE	91	0.324228003830835	0.329263820159361	CAF _ 1976
893	893	CAF	31	1976	FALSE	FALSE	FALSE	93	0.35696625858727	0.495493010446368	CAF _ 1976
894	894	CHN	31	1976	FALSE	FALSE	FALSE	93	0.307160078408858	0.131656493539876	CHN _ 1976
895	895	CMR	31	1976	FALSE	FALSE	FALSE	90	0.212641366367473	0.029060933772424	CMR _ 1976
896	896	CMR	31	1976	FALSE	FALSE	FALSE	92	0.237413593184549	0.291360011959178	CMR _ 1976
897	897	CMR	31	1976	FALSE	FALSE	FALSE	89	0.305080426637351	0.385111865818008	CMR _ 1976
898	898	CMR	31	1976	FALSE	FALSE	FALSE	91	0.361862252506502	0.155228866318219	CMR _ 1976
899	899	CMR	31	1976	FALSE	FALSE	FALSE	92	0.264375562270606	0.202560745481689	CMR _ 1976
900	900	COD	31	1976	FALSE	FALSE	FALSE	84	0.280519789246835	0.176173533558141	COD _ 1976
901	901	COD	31	1976	FALSE	FALSE	FALSE	88	0.43544948091463	0.0707038881103375	COD _ 1976
902	902	COG	31	1976	FALSE	FALSE	FALSE	91	0.286781375621862	0.254550767348367	COG _ 1976
903	903	COG	31	1976	FALSE	FALSE	FALSE	94	0.205643509310756	-0.0797198346349065	COG _ 1976
904	904	COG	31	1976	FALSE	FALSE	FALSE	88	0.310127252627121	0.196327570677644	COG _ 1976
905	905	CSK	31	1976	FALSE	FALSE	FALSE	95	0.41167166866581	0.403596760589138	CSK _ 1976
906	906	CUB	31	1976	FALSE	FALSE	FALSE	99	0.558087601456564	0.149882628434015	CUB _ 1976
907	907	CUB	31	1976	FALSE	FALSE	FALSE	92	0.529154942836578	0.0655225027700094	CUB _ 1976
908	908	DEU	31	1976	FALSE	TRUE	FALSE	83	0.177829579743273	0.15712009155969	DEU _ 1976
909	909	DEU	31	1976	TRUE	FALSE	FALSE	86	0.217936755617712	0.148229813749469	DEU _ 1976
910	910	DNK	31	1976	FALSE	FALSE	FALSE	85	0.246579527941079	0.0583787621701558	DNK _ 1976
911	911	DNK	31	1976	FALSE	FALSE	FALSE	91	0.1139340906705	0.134169501846587	DNK _ 1976
912	912	DNK	31	1976	FALSE	FALSE	FALSE	89	0.171907241657317	0.147406403074224	DNK _ 1976
913	913	DNK	31	1976	FALSE	FALSE	FALSE	92	0.412375046557045	0.416369342409858	DNK _ 1976
914	914	DOM	31	1976	TRUE	FALSE	FALSE	94	0.127161943826089	-0.0958058384007027	DOM _ 1976
915	915	DZA	31	1976	FALSE	FALSE	FALSE	89	0.296021073325871	0.365743420771794	DZA _ 1976
916	916	DZA	31	1976	FALSE	FALSE	FALSE	92	0.50044355823475	0.028341734057645	DZA _ 1976
917	917	ECU	31	1976	FALSE	FALSE	FALSE	93	0.453246705728177	0.217356976339666	ECU _ 1976
918	918	ECU	31	1976	FALSE	FALSE	FALSE	91	0.182365174462053	0.211403812770102	ECU _ 1976
919	919	EGY	31	1976	FALSE	FALSE	FALSE	91	0.566959137583071	0.607444771767773	EGY _ 1976
920	920	EGY	31	1976	FALSE	FALSE	FALSE	94	0.311642064847377	0.0213160007068066	EGY _ 1976
921	921	EGY	31	1976	FALSE	FALSE	FALSE	95	0.607795574865779	0.303216655882057	EGY _ 1976
922	922	EGY	31	1976	FALSE	FALSE	FALSE	88	0.116191206414667	0.106655924054289	EGY _ 1976
923	923	EGY	31	1976	FALSE	FALSE	FALSE	93	0.136470974685204	0.00333138270037896	EGY _ 1976
924	924	ESP	31	1976	FALSE	FALSE	FALSE	91	0.372054165621713	0.338559298156475	ESP _ 1976
925	925	ETH	31	1976	FALSE	FALSE	FALSE	87	0.189747330899809	0.105092960048174	ETH _ 1976
926	926	FIN	31	1976	FALSE	FALSE	FALSE	93	0.284730827188787	0.286922435421242	FIN _ 1976
927	927	FJI	31	1976	FALSE	FALSE	FALSE	84	0.264802058945349	0.154915264095376	FJI _ 1976
928	928	FRA	31	1976	FALSE	FALSE	FALSE	88	0.247379234287544	0.01733732775304	FRA _ 1976
929	929	GAB	31	1976	FALSE	FALSE	FALSE	90	0.215165083258596	0.276798685595856	GAB _ 1976
930	930	GAB	31	1976	FALSE	FALSE	FALSE	93	0.438755683744846	0.224203145800637	GAB _ 1976
931	931	GAB	31	1976	FALSE	FALSE	TRUE	90	0.305589672750652	-0.171477662176449	GAB _ 1976
932	932	GHA	31	1976	FALSE	FALSE	FALSE	91	0.390267115409511	-0.0524742219513233	GHA _ 1976
933	933	GHA	31	1976	FALSE	FALSE	FALSE	88	0.458119319233801	0.119057759672369	GHA _ 1976
934	934	GIN	31	1976	FALSE	FALSE	FALSE	96	0.122991076442341	-0.0510023175771339	GIN _ 1976
935	935	GIN	31	1976	FALSE	FALSE	FALSE	93	0.33428277300871	0.140140130809114	GIN _ 1976
936	936	GRC	31	1976	FALSE	FALSE	FALSE	88	0.365219248751948	0.429335796606983	GRC _ 1976
937	937	GUY	31	1976	FALSE	FALSE	FALSE	92	0.0514538422811847	0.0690660615261201	GUY _ 1976
938	938	GUY	31	1976	FALSE	TRUE	FALSE	98	0.495805744766967	0.0676664004850139	GUY _ 1976
939	939	GUY	31	1976	FALSE	FALSE	FALSE	96	0.388155485407485	0.0400670047260583	GUY _ 1976
940	940	GUY	31	1976	FALSE	FALSE	FALSE	95	0.574829716824244	-0.119187231006161	GUY _ 1976
941	941	HND	31	1976	FALSE	FALSE	FALSE	92	0.0866666666666667	0.0732911576015234	HND _ 1976
942	942	HUN	31	1976	FALSE	FALSE	FALSE	98	0.252924360689884	0.191239362607893	HUN _ 1976
943	943	IDN	31	1976	FALSE	FALSE	FALSE	92	0.368913084708799	0.272079150044497	IDN _ 1976
944	944	IDN	31	1976	FALSE	FALSE	FALSE	92	0.368617386306117	0.448709339780034	IDN _ 1976
945	945	IDN	31	1976	FALSE	FALSE	FALSE	91	0.1487567613099	0.18834537422068	IDN _ 1976
946	946	IDN	31	1976	FALSE	FALSE	TRUE	92	0.319858454729668	0.167801716023108	IDN _ 1976
947	947	IDN	31	1976	FALSE	FALSE	TRUE	91	0.28277083574162	0.160802424792198	IDN _ 1976
948	948	IDN	31	1976	FALSE	FALSE	FALSE	92	0.390378738848662	0.241246247385081	IDN _ 1976
949	949	IRN	31	1976	FALSE	FALSE	FALSE	94	0.212513991218262	-0.0635529796447681	IRN _ 1976
950	950	IRQ	31	1976	FALSE	FALSE	FALSE	90	0.136184366482086	0.124437313892872	IRQ _ 1976
951	951	IRQ	31	1976	FALSE	FALSE	FALSE	93	0.144474378129378	0.157262827351415	IRQ _ 1976
952	952	IRQ	31	1976	FALSE	FALSE	FALSE	96	0.333310747440924	0.0615739288686961	IRQ _ 1976
953	953	ITA	31	1976	FALSE	FALSE	FALSE	92	0.575773170514119	0.478532793002596	ITA _ 1976
954	954	ITA	31	1976	FALSE	FALSE	FALSE	86	0.295154742071551	0.304747986108391	ITA _ 1976
955	955	JAM	31	1976	FALSE	FALSE	FALSE	96	0.454976456383789	0.0637483174289703	JAM _ 1976
956	956	JAM	31	1976	FALSE	FALSE	FALSE	91	0.394779623123163	0.171567067376448	JAM _ 1976
957	957	JAM	31	1976	FALSE	FALSE	FALSE	94	0.253404321613102	0.286344079267312	JAM _ 1976
958	958	JOR	31	1976	FALSE	FALSE	FALSE	90	0.130737327681071	-0.00589899871040013	JOR _ 1976
959	959	JOR	31	1976	FALSE	FALSE	FALSE	91	0.168000180797798	-0.00031950252896654	JOR _ 1976
960	960	JPN	31	1976	FALSE	FALSE	TRUE	89	0.208821547619065	0.190524058296916	JPN _ 1976
961	961	JPN	31	1976	FALSE	FALSE	FALSE	89	0.185577520098995	0.210285500431789	JPN _ 1976
962	962	KEN	31	1976	FALSE	FALSE	FALSE	85	0.333818852951311	0.368282645881829	KEN _ 1976
963	963	KEN	31	1976	FALSE	FALSE	FALSE	92	0.509104699379472	0.128698857615565	KEN _ 1976
964	964	KHM	31	1976	FALSE	FALSE	FALSE	88	0.0476164167330247	0.228887093528484	KHM _ 1976
965	965	KHM	31	1976	FALSE	FALSE	FALSE	95	0.107142857142857	0.0984131202069873	KHM _ 1976
966	966	KHM	31	1976	FALSE	FALSE	FALSE	91	0.0777860994031966	0.0846229734763441	KHM _ 1976
967	967	KHM	31	1976	FALSE	FALSE	FALSE	91	0.450410112316092	0.139953528365951	KHM _ 1976
968	968	KHM	31	1976	FALSE	FALSE	FALSE	85	0.159478573305048	0.156931506629269	KHM _ 1976
969	969	KHM	31	1976	FALSE	FALSE	FALSE	90	0.23589454137537	0.0164045263793484	KHM _ 1976
970	970	KHM	31	1976	FALSE	FALSE	FALSE	90	0.338643969082535	0.132377184413725	KHM _ 1976
971	971	KHM	31	1976	FALSE	FALSE	FALSE	91	0.339451794597901	0.0785447352193922	KHM _ 1976
972	972	KWT	31	1976	FALSE	FALSE	FALSE	90	0.281187284264965	0.326108656100765	KWT _ 1976
973	973	LAO	31	1976	FALSE	FALSE	FALSE	93	0.39407804684555	0.124652242989195	LAO _ 1976
974	974	LBN	31	1976	FALSE	FALSE	FALSE	95	0.248814613837655	0.127926436613031	LBN _ 1976
975	975	LBY	31	1976	FALSE	FALSE	FALSE	96	0.299226777753997	0.421225127691088	LBY _ 1976
976	976	LKA	31	1976	FALSE	FALSE	TRUE	90	0.196711136849835	-0.0580131974996571	LKA _ 1976
977	977	LSO	31	1976	FALSE	FALSE	FALSE	92	0.496695828389703	-0.125426188511113	LSO _ 1976
978	978	LSO	31	1976	FALSE	FALSE	FALSE	93	0.488794776173643	-0.235089736239505	LSO _ 1976
979	979	LSO	31	1976	FALSE	FALSE	TRUE	93	0.174266885956591	-0.0844631909571926	LSO _ 1976
980	980	LSO	31	1976	FALSE	FALSE	TRUE	89	0.374124541043415	0.175501797053742	LSO _ 1976
981	981	MAR	31	1976	FALSE	FALSE	FALSE	91	0.35570746501391	0.264155568424134	MAR _ 1976
982	982	MDG	31	1976	FALSE	FALSE	TRUE	78	0.378869587914785	-0.308210092129753	MDG _ 1976
983	983	MDG	31	1976	FALSE	FALSE	FALSE	93	0.132135720977532	0.138494324476922	MDG _ 1976
984	984	MDG	31	1976	FALSE	FALSE	FALSE	88	0.299636437156074	0.153288232730812	MDG _ 1976
985	985	MEX	31	1976	FALSE	FALSE	FALSE	86	0.231654191618731	0.210548557528498	MEX _ 1976
986	986	MEX	31	1976	FALSE	FALSE	FALSE	91	0.285933426735816	0.308376986844464	MEX _ 1976
987	987	MEX	31	1976	FALSE	FALSE	FALSE	91	0.307904024395996	-0.064997930113491	MEX _ 1976
988	988	MEX	31	1976	FALSE	FALSE	FALSE	86	0.0355409326655455	0.0350307113945174	MEX _ 1976
989	989	MEX	31	1976	FALSE	FALSE	FALSE	82	0.185468562028593	0.219767782584761	MEX _ 1976
990	990	MEX	31	1976	FALSE	FALSE	FALSE	91	0.35247759676463	0.0973664858243558	MEX _ 1976
991	991	MLI	31	1976	FALSE	FALSE	FALSE	86	0.0177667263629675	0.0150247377915161	MLI _ 1976
992	992	MLI	31	1976	FALSE	FALSE	FALSE	88	0.212951194344498	-0.11032365972389	MLI _ 1976
993	993	MLI	31	1976	FALSE	FALSE	FALSE	88	0.175105954281813	-0.256977785434789	MLI _ 1976
994	994	MLI	31	1976	FALSE	FALSE	TRUE	91	0.141545617867372	0.00537663608182324	MLI _ 1976
995	995	MLI	31	1976	FALSE	FALSE	FALSE	88	0.240295412377095	-0.00421034309610799	MLI _ 1976
996	996	MLI	31	1976	FALSE	FALSE	FALSE	90	0.362615139743606	0.254544650589829	MLI _ 1976
997	997	MLI	31	1976	FALSE	FALSE	TRUE	85	0.167241619370399	0.0853195004855165	MLI _ 1976
998	998	MLI	31	1976	FALSE	FALSE	TRUE	84	0.196241284652154	-0.00111670917374743	MLI _ 1976
999	999	MLI	31	1976	FALSE	FALSE	TRUE	84	0.157257172614358	0.0621355954332755	MLI _ 1976
1000	1000	MLI	31	1976	FALSE	FALSE	TRUE	79	0.104339617342721	0.135294465521055	MLI _ 1976
1001	1001	MLT	31	1976	FALSE	FALSE	FALSE	92	0.22955789624546	0.064907473937205	MLT _ 1976
1002	1002	MLT	31	1976	FALSE	FALSE	FALSE	90	0.132414448716864	0.190921553247559	MLT _ 1976
1003	1003	MNG	31	1976	FALSE	FALSE	FALSE	88	0.285493652343057	0.299007725141694	MNG _ 1976
1004	1004	MOZ	31	1976	FALSE	FALSE	FALSE	94	0.325972883641501	0.00863860333892206	MOZ _ 1976
1005	1005	MRT	31	1976	FALSE	FALSE	FALSE	89	0.368084246221212	0.123867800160558	MRT _ 1976
1006	1006	MRT	31	1976	FALSE	FALSE	FALSE	88	0.327900807248075	0.250145807239406	MRT _ 1976
1007	1007	MRT	31	1976	FALSE	FALSE	FALSE	94	0.307665603527965	0.450472637430159	MRT _ 1976
1008	1008	MYS	31	1976	FALSE	FALSE	FALSE	81	0.210255247746779	0.213608733316685	MYS _ 1976
1009	1009	MYS	31	1976	FALSE	FALSE	FALSE	91	0.236136100837521	0.450759342979621	MYS _ 1976
1010	1010	NGA	31	1976	FALSE	FALSE	FALSE	89	0.496655844739527	-0.0851766604176641	NGA _ 1976
1011	1011	NGA	31	1976	FALSE	FALSE	FALSE	88	0.206002844460853	0.2051262013028	NGA _ 1976
1012	1012	NGA	31	1976	FALSE	FALSE	FALSE	89	0.171166874766971	0.106747032934265	NGA _ 1976
1013	1013	NIC	31	1976	FALSE	FALSE	FALSE	94	0.167930679110682	0.254546602498303	NIC _ 1976
1014	1014	NIC	31	1976	FALSE	FALSE	FALSE	85	0.446161460902818	0.479745640125598	NIC _ 1976
1015	1015	NLD	31	1976	FALSE	FALSE	TRUE	88	0.139965315637128	0.138910817885653	NLD _ 1976
1016	1016	NLD	31	1976	FALSE	FALSE	FALSE	94	0.443774972426675	0.248541732065563	NLD _ 1976
1017	1017	NOR	31	1976	FALSE	FALSE	FALSE	89	0.114638633189083	0.116265515172145	NOR _ 1976
1018	1018	NOR	31	1976	FALSE	FALSE	FALSE	89	0.416050578190645	-0.0731282426770738	NOR _ 1976
1019	1019	NOR	31	1976	FALSE	FALSE	FALSE	90	0.244783836467411	0.106587949632964	NOR _ 1976
1020	1020	NOR	31	1976	FALSE	FALSE	FALSE	95	0.318087365875774	0.193446965551748	NOR _ 1976
1021	1021	NOR	31	1976	FALSE	FALSE	FALSE	89	0.292804522899794	0.208675967499228	NOR _ 1976
1022	1022	NOR	31	1976	FALSE	FALSE	FALSE	91	0.147361106016111	0.160647526144664	NOR _ 1976
1023	1023	NOR	31	1976	FALSE	FALSE	FALSE	92	0.182723508806753	0.146165005928545	NOR _ 1976
1024	1024	NOR	31	1976	FALSE	FALSE	FALSE	93	0.372230207403958	0.219697804138477	NOR _ 1976
1025	1025	NPL	31	1976	FALSE	FALSE	FALSE	92	0.361781551862599	0.0803662440841622	NPL _ 1976
1026	1026	NPL	31	1976	FALSE	FALSE	FALSE	93	0.188202600845192	0.134901274401811	NPL _ 1976
1027	1027	NPL	31	1976	FALSE	FALSE	FALSE	86	0.371980934589159	0.241931554087093	NPL _ 1976
1028	1028	NZL	31	1976	FALSE	FALSE	FALSE	93	0.700348943498667	0.173009053097038	NZL _ 1976
1029	1029	OMN	31	1976	FALSE	FALSE	FALSE	84	0.293373660601969	0.199044261427842	OMN _ 1976
1030	1030	PAK	31	1976	FALSE	FALSE	FALSE	86	0.295053623971337	0.0209534077745549	PAK _ 1976
1031	1031	PAK	31	1976	FALSE	FALSE	FALSE	82	0.368505927022828	0.186955372453652	PAK _ 1976
1032	1032	PAN	31	1976	FALSE	FALSE	FALSE	92	0.244806214995026	0.215913115261509	PAN _ 1976
1033	1033	PAN	31	1976	FALSE	TRUE	FALSE	94	0.19071035676389	0.180384220255965	PAN _ 1976
1034	1034	PER	31	1976	FALSE	FALSE	FALSE	94	0.295225907862701	-0.0786307297983107	PER _ 1976
1035	1035	PER	31	1976	FALSE	FALSE	FALSE	91	0.170621274225847	0.127328027114159	PER _ 1976
1036	1036	PHL	31	1976	FALSE	FALSE	FALSE	90	0.239787924053523	-0.0206578113283553	PHL _ 1976
1037	1037	PHL	31	1976	FALSE	FALSE	FALSE	87	0.0883238928445208	0.0238187330295212	PHL _ 1976
1038	1038	PHL	31	1976	FALSE	FALSE	FALSE	91	0.122022524185748	0.0946645903973814	PHL _ 1976
1039	1039	PHL	31	1976	FALSE	FALSE	FALSE	90	0.232149788066737	0.262792256933217	PHL _ 1976
1040	1040	PHL	31	1976	FALSE	FALSE	FALSE	91	0.20769104080875	0.218181134326624	PHL _ 1976
1041	1041	PHL	31	1976	FALSE	FALSE	FALSE	89	0.445293380841853	0.310502162248467	PHL _ 1976
1042	1042	PHL	31	1976	FALSE	FALSE	FALSE	87	0.427699087214968	0.193529859964503	PHL _ 1976
1043	1043	POL	31	1976	FALSE	FALSE	FALSE	94	0.149848578372825	0.198396654223592	POL _ 1976
1044	1044	PRT	31	1976	FALSE	FALSE	FALSE	88	0.0984598094857896	0.0924578275477028	PRT _ 1976
1045	1045	PRT	31	1976	FALSE	FALSE	FALSE	92	0.169809852170507	0.0468230906768644	PRT _ 1976
1046	1046	ROU	31	1976	FALSE	FALSE	FALSE	90	0.358557206067138	0.399267176505246	ROU _ 1976
1047	1047	SAU	31	1976	FALSE	FALSE	FALSE	94	0.713971242595051	0.23033371531765	SAU _ 1976
1048	1048	SAU	31	1976	FALSE	FALSE	FALSE	92	0.339534339568717	0.348746975341858	SAU _ 1976
1049	1049	SDN	31	1976	FALSE	FALSE	FALSE	92	0.370382009487641	0.382965324979074	SDN _ 1976
1050	1050	SDN	31	1976	FALSE	FALSE	FALSE	90	0.230618330216629	0.194182368235828	SDN _ 1976
1051	1051	SDN	31	1976	FALSE	FALSE	FALSE	89	0.0660211363484525	0.203824575521727	SDN _ 1976
1052	1052	SEN	31	1976	FALSE	FALSE	FALSE	77	0.098634507577839	-0.0326793041729053	SEN _ 1976
1053	1053	SEN	31	1976	FALSE	FALSE	FALSE	90	0.560738099223437	0.280926641799865	SEN _ 1976
1054	1054	SEN	31	1976	FALSE	FALSE	FALSE	97	0.39258384989136	-0.0410138261362126	SEN _ 1976
1055	1055	SEN	31	1976	FALSE	FALSE	FALSE	87	0.401604255954831	0.128357529963646	SEN _ 1976
1056	1056	SGP	31	1976	FALSE	FALSE	FALSE	92	0.319132673996199	0.125374942111751	SGP _ 1976
1057	1057	SLE	31	1976	FALSE	FALSE	FALSE	95	0.497827145091055	0.0248833922892347	SLE _ 1976
1058	1058	SLE	31	1976	FALSE	FALSE	FALSE	96	0.116528772411368	0.0767632627340098	SLE _ 1976
1059	1059	SLE	31	1976	FALSE	FALSE	FALSE	93	0.19167140788351	0.0109866514462781	SLE _ 1976
1060	1060	SLE	31	1976	FALSE	FALSE	FALSE	94	0.145230582384587	0.19961929674338	SLE _ 1976
1061	1061	SLE	31	1976	FALSE	FALSE	FALSE	90	0.313034199236448	0.120328608577472	SLE _ 1976
1062	1062	SLE	31	1976	FALSE	FALSE	FALSE	94	0.184591502259685	0.226503322013402	SLE _ 1976
1063	1063	SLE	31	1976	FALSE	FALSE	FALSE	88	0.230762225798931	0.14606940994181	SLE _ 1976
1064	1064	SLV	31	1976	FALSE	FALSE	FALSE	89	0.29319720013126	0.275298757660421	SLV _ 1976
1065	1065	SLV	31	1976	FALSE	FALSE	FALSE	92	0.91448781796473	0.662451925696191	SLV _ 1976
1066	1066	SLV	31	1976	FALSE	FALSE	FALSE	90	0.266701271705039	0.31260391399166	SLV _ 1976
1067	1067	SOM	31	1976	FALSE	FALSE	FALSE	95	0.408807208449125	-0.262184021488884	SOM _ 1976
1068	1068	SOM	31	1976	FALSE	FALSE	FALSE	92	0.302572666653194	-0.00116059827353145	SOM _ 1976
1069	1069	SOM	31	1976	FALSE	FALSE	FALSE	83	0.0383039764526598	-0.006962688292927	SOM _ 1976
1070	1070	SOM	31	1976	FALSE	FALSE	FALSE	92	0.184468208538933	0.259621776043646	SOM _ 1976
1071	1071	STP	31	1976	FALSE	FALSE	FALSE	90	0.111434969879632	-0.00163937749591747	STP _ 1976
1072	1072	SUR	31	1976	FALSE	FALSE	FALSE	87	0.177839002068629	0.129244839182897	SUR _ 1976
1073	1073	SWE	31	1976	FALSE	FALSE	FALSE	87	0.245344872211512	0.180969538884043	SWE _ 1976
1074	1074	SWE	31	1976	FALSE	FALSE	FALSE	92	0.230787782412063	0.344487149860874	SWE _ 1976
1075	1075	SWZ	31	1976	FALSE	FALSE	FALSE	89	0.156530079236102	0.111890003680046	SWZ _ 1976
1076	1076	SYR	31	1976	FALSE	FALSE	FALSE	91	0.313617467180373	0.0608094594270668	SYR _ 1976
1077	1077	TCD	31	1976	FALSE	FALSE	FALSE	83	0.368690228824099	-0.0852953114157823	TCD _ 1976
1078	1078	TCD	31	1976	FALSE	FALSE	FALSE	86	0.144353354832284	0.13933891028563	TCD _ 1976
1079	1079	TCD	31	1976	FALSE	FALSE	FALSE	91	0.11680354528899	0.155170208552517	TCD _ 1976
1080	1080	TCD	31	1976	FALSE	FALSE	FALSE	83	0.119789373215783	-0.111937186085195	TCD _ 1976
1081	1081	TCD	31	1976	FALSE	FALSE	FALSE	94	0.360723507043485	0.183786625951553	TCD _ 1976
1082	1082	TGO	31	1976	FALSE	FALSE	FALSE	88	0.0780423155431431	-0.0598109391052485	TGO _ 1976
1083	1083	TGO	31	1976	FALSE	FALSE	FALSE	86	0.585407114499539	0.138645425432624	TGO _ 1976
1084	1084	TGO	31	1976	FALSE	TRUE	FALSE	94	0.250649260924706	-0.0235513752044814	TGO _ 1976
1085	1085	TGO	31	1976	FALSE	FALSE	FALSE	94	0.167556851301267	0.0379727531930261	TGO _ 1976
1086	1086	TGO	31	1976	FALSE	FALSE	TRUE	89	0.130489970852934	0.0504040275566989	TGO _ 1976
1087	1087	TGO	31	1976	FALSE	FALSE	TRUE	84	0.119088107524101	-0.0216504092137001	TGO _ 1976
1088	1088	TUN	31	1976	FALSE	FALSE	FALSE	90	0.27373239333165	0.259308136757065	TUN _ 1976
1089	1089	TUN	31	1976	FALSE	FALSE	FALSE	84	0.134617878266705	0.172232392782483	TUN _ 1976
1090	1090	TUN	31	1976	FALSE	FALSE	FALSE	91	0.188885200943104	0.056665974398506	TUN _ 1976
1091	1091	TUN	31	1976	FALSE	FALSE	FALSE	97	0.217523774862604	0.222110962189031	TUN _ 1976
1092	1092	TUN	31	1976	FALSE	FALSE	FALSE	96	0.20887609155509	0.0741547215318239	TUN _ 1976
1093	1093	TUN	31	1976	FALSE	FALSE	FALSE	93	0.28497046696231	0.410289635569801	TUN _ 1976
1094	1094	TUR	31	1976	FALSE	FALSE	FALSE	88	0.424270486088422	0.566607906494953	TUR _ 1976
1095	1095	TUR	31	1976	FALSE	FALSE	FALSE	92	0.403045826014184	0.238526124565096	TUR _ 1976
1096	1096	TUR	31	1976	FALSE	FALSE	FALSE	93	0.132418718718644	0.179354420682663	TUR _ 1976
1097	1097	TZA	31	1976	FALSE	FALSE	FALSE	89	0.306579270571458	0.301567999896662	TZA _ 1976
1098	1098	TZA	31	1976	FALSE	FALSE	FALSE	87	0.169464953629313	0.156805067891271	TZA _ 1976
1099	1099	TZA	31	1976	FALSE	FALSE	FALSE	89	0.0613273888513713	0.46516594040022	TZA _ 1976
1100	1100	TZA	31	1976	FALSE	FALSE	FALSE	89	0.21781810919385	0.455478388235403	TZA _ 1976
1101	1101	TZA	31	1976	FALSE	FALSE	FALSE	89	0.257651446942505	0.0742845634235209	TZA _ 1976
1102	1102	TZA	31	1976	FALSE	TRUE	FALSE	89	0.0808695165760302	0.0721866410512267	TZA _ 1976
1103	1103	TZA	31	1976	FALSE	TRUE	FALSE	89	0.0884780412378403	0.0928917383023721	TZA _ 1976
1104	1104	TZA	31	1976	FALSE	FALSE	FALSE	89	0.0984492288469203	0.0710286631228051	TZA _ 1976
1105	1105	TZA	31	1976	FALSE	FALSE	TRUE	92	0.0387710165062227	0.0368090813631944	TZA _ 1976
1106	1106	TZA	31	1976	FALSE	TRUE	FALSE	92	0.0903724976083112	0.0241720470541852	TZA _ 1976
1107	1107	TZA	31	1976	FALSE	FALSE	FALSE	88	0.194330570916821	0.112055836617167	TZA _ 1976
1108	1108	TZA	31	1976	FALSE	TRUE	FALSE	91	0.471544597796221	-0.12358403966144	TZA _ 1976
1109	1109	UGA	31	1976	FALSE	FALSE	FALSE	92	0.343473713296764	0.400316539439617	UGA _ 1976
1110	1110	UGA	31	1976	FALSE	FALSE	FALSE	94	0.247031393273737	0.0541792397785309	UGA _ 1976
1111	1111	UGA	31	1976	FALSE	FALSE	FALSE	86	0.274784752938191	0.260035595784728	UGA _ 1976
1112	1112	UGA	31	1976	FALSE	FALSE	FALSE	90	0.162644307221895	0.119337646318871	UGA _ 1976
1113	1113	URY	31	1976	FALSE	TRUE	FALSE	88	0.414717469526985	-0.244226137743362	URY _ 1976
1114	1114	URY	31	1976	FALSE	FALSE	TRUE	85	0.0653664615141561	-0.0669618631585731	URY _ 1976
1115	1115	URY	31	1976	FALSE	TRUE	FALSE	90	0.242035043064358	0.0240347148311017	URY _ 1976
1116	1116	USA	31	1976	FALSE	TRUE	FALSE	92	0.260482256037131	0.232374574400605	USA _ 1976
1117	1117	USA	31	1976	FALSE	FALSE	TRUE	88	0.213918829320951	0.15774355107313	USA _ 1976
1118	1118	USA	31	1976	FALSE	FALSE	FALSE	89	0.216893247004894	0.17249342386428	USA _ 1976
1119	1119	USA	31	1976	FALSE	FALSE	FALSE	89	0.231638366762309	0.187390145121145	USA _ 1976
1120	1120	VEN	31	1976	FALSE	FALSE	FALSE	96	0.175638958658847	0.188980912615327	VEN _ 1976
1121	1121	VEN	31	1976	FALSE	FALSE	FALSE	92	0.571230586210159	-0.0522990514588434	VEN _ 1976
1122	1122	VEN	31	1976	FALSE	FALSE	FALSE	91	0.337263721041777	-0.0508979405234983	VEN _ 1976
1123	1123	VEN	31	1976	FALSE	FALSE	FALSE	91	0.417352869069518	0.0579090297057777	VEN _ 1976
1124	1124	VEN	31	1976	FALSE	FALSE	FALSE	92	0.37241884856977	-0.0281660028611161	VEN _ 1976
1125	1125	YDYE	31	1976	FALSE	FALSE	FALSE	89	0.288858377099035	-0.193282864448786	YDYE _ 1976
1126	1126	YDYE	31	1976	FALSE	FALSE	FALSE	89	0.278472225101674	0.0159174453439386	YDYE _ 1976
1127	1127	YDYE	31	1976	FALSE	FALSE	FALSE	89	0.438670440592582	0.123069239694489	YDYE _ 1976
1128	1128	YEM	31	1976	FALSE	FALSE	FALSE	93	0.237774703116901	0.24911946091115	YEM _ 1976
1129	1129	YEM	31	1976	FALSE	FALSE	FALSE	82	0.250533894559922	0.329373050586309	YEM _ 1976
1130	1130	YEM	31	1976	FALSE	FALSE	FALSE	84	0.215725891628096	0.323241196241898	YEM _ 1976
1131	1131	YUG	31	1976	FALSE	FALSE	FALSE	94	0.449489136375599	0.442609001159157	YUG _ 1976
1132	1132	YUG	31	1976	FALSE	FALSE	FALSE	91	0.689091131338383	0.408941466586285	YUG _ 1976
1133	1133	YUG	31	1976	FALSE	FALSE	FALSE	93	0.0570347998850562	0.0600186215588356	YUG _ 1976
1134	1134	YUG	31	1976	FALSE	FALSE	FALSE	93	0.349081005799375	0.207002011891003	YUG _ 1976
1135	1135	YUG	31	1976	FALSE	FALSE	FALSE	96	0.394208908653221	0.319514945001997	YUG _ 1976
1136	1136	YUG	31	1976	FALSE	FALSE	FALSE	86	0.164116737362359	0.124892152734042	YUG _ 1976
1137	1137	ZMB	31	1976	FALSE	FALSE	FALSE	87	0.138831487348276	0.16231653305644	ZMB _ 1976
1138	1138	ZMB	31	1976	FALSE	FALSE	FALSE	86	0.207515579062968	0.14789529282527	ZMB _ 1976
1139	1139	ZMB	31	1976	FALSE	FALSE	FALSE	88	0.245047395610903	0.28382395953771	ZMB _ 1976
1140	1140	ZMB	31	1976	FALSE	TRUE	FALSE	92	0.508518142493284	0.243318925262866	ZMB _ 1976
1141	1141	ZMB	31	1976	FALSE	FALSE	FALSE	91	0.243506351249155	0.312496430640176	ZMB _ 1976
1142	1142	ZMB	31	1976	FALSE	FALSE	FALSE	89	0.373420960337317	0.211590845498124	ZMB _ 1976
1143	1143	AFG	32	1977	FALSE	FALSE	FALSE	90	0.257161395377403	-0.0616993117824745	AFG _ 1977
1144	1144	AFG	32	1977	FALSE	FALSE	FALSE	85	0.640894859727542	0.244729375929887	AFG _ 1977
1145	1145	ARE	32	1977	FALSE	FALSE	FALSE	93	0.513427308559502	0.462159281668304	ARE _ 1977
1146	1146	ARE	32	1977	FALSE	FALSE	FALSE	94	0.07144734348096	0.0505619343361123	ARE _ 1977
1147	1147	ARE	32	1977	FALSE	FALSE	FALSE	90	0.304290142699417	0.0865438300105975	ARE _ 1977
1148	1148	ARE	32	1977	FALSE	FALSE	FALSE	55	0.959711681510602	0.740625827845185	ARE _ 1977
1149	1149	ARG	32	1977	FALSE	FALSE	FALSE	95	0.197033023341792	0.210525525193569	ARG _ 1977
1150	1150	ARG	32	1977	TRUE	FALSE	FALSE	94	0.17488050997679	0.231978655282543	ARG _ 1977
1151	1151	AUS	32	1977	TRUE	FALSE	FALSE	95	0.146320438681536	0.197958936101136	AUS _ 1977
1152	1152	AUS	32	1977	FALSE	FALSE	FALSE	91	0.298077418142102	0.376865313559585	AUS _ 1977
1153	1153	AUS	32	1977	FALSE	FALSE	FALSE	91	0.115702922112888	0.010312060268546	AUS _ 1977
1154	1154	AUT	32	1977	FALSE	FALSE	FALSE	93	0.321328554074824	0.301511037950765	AUT _ 1977
1155	1155	AUT	32	1977	FALSE	FALSE	FALSE	90	0.288022168055334	0.393083314060857	AUT _ 1977
1156	1156	AUT	32	1977	FALSE	FALSE	FALSE	92	0.390832848875873	0.48999596587974	AUT _ 1977
1157	1157	BDI	32	1977	FALSE	FALSE	FALSE	89	0.296779303978152	0.244316271041497	BDI _ 1977
1158	1158	BDI	32	1977	FALSE	FALSE	FALSE	88	0.191130260898152	0.246958146961371	BDI _ 1977
1159	1159	BDI	32	1977	FALSE	FALSE	FALSE	90	0.266469598626209	0.31705430978001	BDI _ 1977
1160	1160	BEL	32	1977	FALSE	FALSE	FALSE	91	0.254139177202416	0.291610337565538	BEL _ 1977
1161	1161	BEL	32	1977	TRUE	FALSE	FALSE	90	0.354999032727682	0.185604745615904	BEL _ 1977
1162	1162	BEL	32	1977	FALSE	FALSE	FALSE	92	0.576246265097317	0.591356553761899	BEL _ 1977
1163	1163	BEN	32	1977	FALSE	FALSE	FALSE	90	0.1910405799742	-0.221012183962206	BEN _ 1977
1164	1164	BEN	32	1977	FALSE	FALSE	FALSE	91	0.685739281951088	0.396625238492018	BEN _ 1977
1165	1165	BFA	32	1977	FALSE	FALSE	FALSE	89	0.284971770858474	0.207689880136545	BFA _ 1977
1166	1166	BGD	32	1977	FALSE	FALSE	FALSE	91	0.12578391493044	0.0426508189293552	BGD _ 1977
1167	1167	BGD	32	1977	FALSE	FALSE	FALSE	92	0.345180125296919	-0.0791713707755777	BGD _ 1977
1168	1168	BGD	32	1977	FALSE	FALSE	FALSE	96	NA	-0.282711941146225	BGD _ 1977
1169	1169	BGD	32	1977	TRUE	FALSE	FALSE	96	NA	-0.312309942204855	BGD _ 1977
1170	1170	BHR	32	1977	FALSE	FALSE	FALSE	96	0.305635829570478	0.311269860992704	BHR _ 1977
1171	1171	BHR	32	1977	FALSE	FALSE	FALSE	94	0.580051026310692	0.709144934662311	BHR _ 1977
1172	1172	BOL	32	1977	FALSE	FALSE	FALSE	95	0.460944805888871	0.338991590506746	BOL _ 1977
1173	1173	BRA	32	1977	FALSE	FALSE	FALSE	91	0.227788539615689	0.100297610843256	BRA _ 1977
1174	1174	BRB	32	1977	FALSE	FALSE	FALSE	94	0.229050000146939	0.101932598792133	BRB _ 1977
1175	1175	BRB	32	1977	FALSE	FALSE	FALSE	91	0.315643331055209	0.207509231913929	BRB _ 1977
1176	1176	BRB	32	1977	FALSE	FALSE	FALSE	92	0.385434986745415	0.0755474824223438	BRB _ 1977
1177	1177	BRB	32	1977	FALSE	FALSE	FALSE	88	0.312595956012285	-0.14780272744869	BRB _ 1977
1178	1178	BWA	32	1977	FALSE	FALSE	FALSE	89	0.232795915995436	0.26964158335468	BWA _ 1977
1179	1179	BWA	32	1977	FALSE	FALSE	FALSE	87	0.217192849585585	0.0770902620909081	BWA _ 1977
1180	1180	BWA	32	1977	FALSE	FALSE	FALSE	88	0.356924350941749	0.00163296533889331	BWA _ 1977
1181	1181	CAF	32	1977	FALSE	FALSE	FALSE	91	0.496288393663889	0.446774964939233	CAF _ 1977
1182	1182	CAF	32	1977	FALSE	FALSE	FALSE	82	0.449251498875504	-0.0975995825147929	CAF _ 1977
1183	1183	CAF	32	1977	FALSE	FALSE	FALSE	87	0.174499056488786	-0.045838516137704	CAF _ 1977
1184	1184	CHL	32	1977	FALSE	FALSE	FALSE	91	0.175067450881072	0.0404739715091893	CHL _ 1977
1185	1185	CHN	32	1977	FALSE	FALSE	FALSE	96	0.179836006813293	0.305020580816028	CHN _ 1977
1186	1186	CHN	32	1977	FALSE	FALSE	FALSE	94	0.555602422384449	-0.0847635754405138	CHN _ 1977
1187	1187	CHN	32	1977	FALSE	FALSE	FALSE	96	0.562131558162689	0.222778353795528	CHN _ 1977
1188	1188	CIV	32	1977	FALSE	FALSE	FALSE	90	0.380780057714963	0.338561210078568	CIV _ 1977
1189	1189	CIV	32	1977	FALSE	FALSE	FALSE	89	0.566449736981993	0.505756417935233	CIV _ 1977
1190	1190	CIV	32	1977	FALSE	FALSE	FALSE	91	0.182268625022637	0.0445853609296428	CIV _ 1977
1191	1191	CMR	32	1977	FALSE	FALSE	FALSE	93	0.31133976210611	0.354244266563922	CMR _ 1977
1192	1192	COD	32	1977	FALSE	FALSE	FALSE	89	0.251489921441668	0.253457739010754	COD _ 1977
1193	1193	COD	32	1977	FALSE	FALSE	FALSE	90	0.255944749411288	0.305971261514476	COD _ 1977
1194	1194	COG	32	1977	FALSE	FALSE	FALSE	89	0.469424680006265	0.414890551805671	COG _ 1977
1195	1195	COL	32	1977	FALSE	FALSE	FALSE	90	0.357316624552365	-0.0990939967315244	COL _ 1977
1196	1196	COL	32	1977	FALSE	FALSE	FALSE	94	0.100632408925394	-0.038136730972305	COL _ 1977
1197	1197	COL	32	1977	FALSE	FALSE	FALSE	94	0.200860959169933	0.132694192729759	COL _ 1977
1198	1198	COL	32	1977	FALSE	FALSE	FALSE	97	0.253262123799795	0.30807560389287	COL _ 1977
1199	1199	COL	32	1977	TRUE	FALSE	FALSE	92	0.133510288005829	0.00345528408040026	COL _ 1977
1200	1200	COL	32	1977	TRUE	FALSE	FALSE	92	0.133510288005829	0.00345528408040026	COL _ 1977
1201	1201	COL	32	1977	TRUE	FALSE	FALSE	90	0.109970258348681	0.00747828636598678	COL _ 1977
1202	1202	COL	32	1977	TRUE	FALSE	FALSE	90	0.109970258348681	0.00747828636598678	COL _ 1977
1203	1203	COL	32	1977	FALSE	FALSE	FALSE	98	0.212802072710534	0.114858427565572	COL _ 1977
1204	1204	COM	32	1977	FALSE	FALSE	FALSE	90	0.214058367424937	0.237374457785262	COM _ 1977
1205	1205	CPV	32	1977	FALSE	FALSE	FALSE	97	0.461345332176428	0.138617454975285	CPV _ 1977
1206	1206	CSK	32	1977	FALSE	FALSE	FALSE	94	0.106960734100598	0.135683540054729	CSK _ 1977
1207	1207	CUB	32	1977	FALSE	FALSE	FALSE	90	0.0136460067638042	0.0124626206002574	CUB _ 1977
1208	1208	CUB	32	1977	FALSE	FALSE	FALSE	91	0.326585035153111	0.316164685468846	CUB _ 1977
1209	1209	CUB	32	1977	FALSE	FALSE	FALSE	92	0.17167631860561	0.183450388558476	CUB _ 1977
1210	1210	CUB	32	1977	FALSE	FALSE	FALSE	91	0.193274441170387	-0.00690747573909458	CUB _ 1977
1211	1211	CYP	32	1977	FALSE	FALSE	FALSE	92	0.157790515727735	0.182490345782598	CYP _ 1977
1212	1212	DEU	32	1977	FALSE	FALSE	FALSE	89	0.262195812952046	-0.0435337938464896	DEU _ 1977
1213	1213	DEU	32	1977	FALSE	FALSE	FALSE	90	0.274361452365494	0.414032750156825	DEU _ 1977
1214	1214	DEU	32	1977	FALSE	FALSE	FALSE	89	0.15803673630565	0.0752000012497811	DEU _ 1977
1215	1215	DEU	32	1977	FALSE	FALSE	FALSE	90	0.325472441111477	0.219212333348554	DEU _ 1977
1216	1216	DNK	32	1977	FALSE	FALSE	FALSE	90	0.192407103404191	0.162234947565308	DNK _ 1977
1217	1217	DNK	32	1977	FALSE	FALSE	FALSE	94	0.203178393872255	0.179179341437082	DNK _ 1977
1218	1218	DNK	32	1977	FALSE	FALSE	FALSE	88	0.503276809787718	0.0145910901609121	DNK _ 1977
1219	1219	DNK	32	1977	FALSE	FALSE	FALSE	91	0.351261708074794	0.263471794951511	DNK _ 1977
1220	1220	DNK	32	1977	FALSE	FALSE	FALSE	92	0.382519790644998	0.120067673572708	DNK _ 1977
1221	1221	DZA	32	1977	FALSE	FALSE	FALSE	94	0.306217591694738	0.406677080930226	DZA _ 1977
1222	1222	DZA	32	1977	FALSE	FALSE	FALSE	88	0.562847765247608	0.34881800543677	DZA _ 1977
1223	1223	ECU	32	1977	FALSE	FALSE	FALSE	84	0.279680280968941	0.204283328641725	ECU _ 1977
1224	1224	ECU	32	1977	FALSE	FALSE	FALSE	93	0.150973273432258	0.0820451626500055	ECU _ 1977
1225	1225	ECU	32	1977	FALSE	FALSE	FALSE	91	0.346340451020335	0.368810798676301	ECU _ 1977
1226	1226	EGY	32	1977	FALSE	FALSE	FALSE	88	0.159885561987993	0.120079406869645	EGY _ 1977
1227	1227	ESP	32	1977	FALSE	FALSE	FALSE	94	0.390610454730175	-0.0600403654504038	ESP _ 1977
1228	1228	ESP	32	1977	FALSE	FALSE	FALSE	91	0.230084771869821	0.261355634799067	ESP _ 1977
1229	1229	ETH	32	1977	FALSE	FALSE	FALSE	85	0.360426106485215	0.0586522114608277	ETH _ 1977
1230	1230	FIN	32	1977	FALSE	FALSE	FALSE	94	0.166924221345826	0.123626048726796	FIN _ 1977
1231	1231	FJI	32	1977	FALSE	FALSE	FALSE	95	0.197781404634356	-0.0278918818221416	FJI _ 1977
1232	1232	GBR	32	1977	FALSE	FALSE	FALSE	91	0.145389202373738	-0.0127553993110589	GBR _ 1977
1233	1233	GHA	32	1977	FALSE	FALSE	FALSE	94	0.364738562694603	0.0529802607342568	GHA _ 1977
1234	1234	GHA	32	1977	FALSE	FALSE	FALSE	92	0.122443183522244	0.188278245893117	GHA _ 1977
1235	1235	GIN	32	1977	FALSE	FALSE	FALSE	89	0.104364314681141	0.0241198169045422	GIN _ 1977
1236	1236	GIN	32	1977	FALSE	FALSE	FALSE	89	0.103569003381989	0.0951304552757959	GIN _ 1977
1237	1237	GNB	32	1977	FALSE	FALSE	FALSE	93	0.362922438288198	0.268837749102825	GNB _ 1977
1238	1238	GRC	32	1977	FALSE	FALSE	FALSE	91	0.327889828142098	0.0305065008852583	GRC _ 1977
1239	1239	GRD	32	1977	FALSE	FALSE	FALSE	86	0.380750922234959	-0.099174808494247	GRD _ 1977
1240	1240	GRD	32	1977	FALSE	FALSE	FALSE	88	0.281372821144773	0.128241530552119	GRD _ 1977
1241	1241	GRD	32	1977	FALSE	FALSE	FALSE	93	0.340212487233062	-0.220608236488895	GRD _ 1977
1242	1242	GTM	32	1977	FALSE	FALSE	FALSE	94	0.0775086953664663	0.0621325963713586	GTM _ 1977
1243	1243	GTM	32	1977	TRUE	FALSE	FALSE	95	0.248802522094353	0.229657891878766	GTM _ 1977
1244	1244	HND	32	1977	FALSE	FALSE	FALSE	92	0.311525274631867	0.345070412425441	HND _ 1977
1245	1245	HND	32	1977	TRUE	FALSE	FALSE	91	0.31075792491678	0.237615169275281	HND _ 1977
1246	1246	HTI	32	1977	FALSE	FALSE	TRUE	93	0.150781683954565	0.260277365246826	HTI _ 1977
1247	1247	HTI	32	1977	FALSE	TRUE	FALSE	91	0.415807448629364	0.168056467755119	HTI _ 1977
1248	1248	IDN	32	1977	FALSE	FALSE	FALSE	92	0.115148565552881	0.0659356186237082	IDN _ 1977
1249	1249	IDN	32	1977	FALSE	FALSE	FALSE	95	0.279493462013314	0.210402468187193	IDN _ 1977
1250	1250	IDN	32	1977	FALSE	FALSE	FALSE	93	0.267120159099463	0.223436269238928	IDN _ 1977
1251	1251	IDN	32	1977	FALSE	FALSE	FALSE	94	0.239985704527559	0.260975241831968	IDN _ 1977
1252	1252	IND	32	1977	FALSE	FALSE	FALSE	92	0.529029953540128	0.443391665608876	IND _ 1977
1253	1253	IND	32	1977	FALSE	FALSE	FALSE	91	0.15478682257643	-0.0775400415298733	IND _ 1977
1254	1254	IRL	32	1977	FALSE	FALSE	FALSE	90	0.121982166152506	-0.00692014082495794	IRL _ 1977
1255	1255	IRN	32	1977	FALSE	FALSE	FALSE	91	0.317570496324674	0.392690617505133	IRN _ 1977
1256	1256	IRN	32	1977	FALSE	FALSE	FALSE	91	0.350446475329781	0.271647261513601	IRN _ 1977
1257	1257	IRN	32	1977	FALSE	FALSE	FALSE	93	0.24658870812979	0.117883953215021	IRN _ 1977
1258	1258	IRN	32	1977	FALSE	FALSE	FALSE	89	0.217370260026445	0.0171696873986435	IRN _ 1977
1259	1259	IRN	32	1977	FALSE	FALSE	FALSE	47	0.393928860424421	0.265023385867195	IRN _ 1977
1260	1260	ISL	32	1977	FALSE	FALSE	FALSE	92	0.537655412145019	0.14850534407398	ISL _ 1977
1261	1261	ISL	32	1977	FALSE	FALSE	FALSE	93	0.622735300886108	0.408636624505306	ISL _ 1977
1262	1262	ITA	32	1977	FALSE	FALSE	FALSE	96	0.496162751929741	0.547196752215189	ITA _ 1977
1263	1263	ITA	32	1977	FALSE	FALSE	FALSE	89	0.139720878714381	0.0982212808757969	ITA _ 1977
1264	1264	JAM	32	1977	FALSE	FALSE	FALSE	90	0.297684000959174	0.036789688740017	JAM _ 1977
1265	1265	JAM	32	1977	FALSE	FALSE	FALSE	89	0.165398472859742	0.153112763725428	JAM _ 1977
1266	1266	JAM	32	1977	FALSE	FALSE	FALSE	93	0.159527860290709	0.205705621976659	JAM _ 1977
1267	1267	JAM	32	1977	FALSE	FALSE	FALSE	94	0.196080034379255	0.0343014583216095	JAM _ 1977
1268	1268	JAM	32	1977	FALSE	TRUE	FALSE	92	0.0846419685194903	-0.00806340957926729	JAM _ 1977
1269	1269	JAM	32	1977	FALSE	TRUE	FALSE	93	0.290349280711366	0.109096979889123	JAM _ 1977
1270	1270	JAM	32	1977	FALSE	TRUE	FALSE	92	0.263605482493522	0.290095399887721	JAM _ 1977
1271	1271	JAM	32	1977	FALSE	FALSE	FALSE	87	0.0982447717280684	0.0257046068028312	JAM _ 1977
1272	1272	JAM	32	1977	FALSE	FALSE	TRUE	88	0.114893667889149	0.0588027799659475	JAM _ 1977
1273	1273	JAM	32	1977	FALSE	FALSE	FALSE	93	0.251908661499746	0.370948719673481	JAM _ 1977
1274	1274	JAM	32	1977	FALSE	FALSE	FALSE	94	0.257665505983205	0.380307781234428	JAM _ 1977
1275	1275	JOR	32	1977	FALSE	FALSE	FALSE	91	0.197840355339611	0.151909438594066	JOR _ 1977
1276	1276	JPN	32	1977	FALSE	FALSE	FALSE	92	0.208240382260741	0.247697567077596	JPN _ 1977
1277	1277	KEN	32	1977	FALSE	FALSE	FALSE	93	0.152471430688829	0.230934070657988	KEN _ 1977
1278	1278	KEN	32	1977	FALSE	FALSE	FALSE	94	0.388236021478288	0.365338489764744	KEN _ 1977
1279	1279	KEN	32	1977	FALSE	FALSE	FALSE	89	0.0948350321214816	-0.107560009389936	KEN _ 1977
1280	1280	KEN	32	1977	TRUE	FALSE	FALSE	93	0.319526457181504	-0.215628777825578	KEN _ 1977
1281	1281	KEN	32	1977	FALSE	FALSE	TRUE	93	0.411810699023618	-0.0966041291558921	KEN _ 1977
1282	1282	KHM	32	1977	FALSE	FALSE	FALSE	89	0.12883896698957	-0.0987499334622309	KHM _ 1977
1283	1283	KHM	32	1977	FALSE	FALSE	FALSE	89	0.59748351117278	-0.169026353095698	KHM _ 1977
1284	1284	KHM	32	1977	FALSE	FALSE	FALSE	91	0.367961503645036	0.0449382443269242	KHM _ 1977
1285	1285	KWT	32	1977	FALSE	FALSE	FALSE	95	0.776994865729826	-0.0542992049673545	KWT _ 1977
1286	1286	LAO	32	1977	FALSE	FALSE	FALSE	89	0.177599317414922	0.0519842022778044	LAO _ 1977
1287	1287	LAO	32	1977	FALSE	FALSE	FALSE	90	0.37724829233212	0.445803041106276	LAO _ 1977
1288	1288	LBR	32	1977	FALSE	FALSE	FALSE	98	0.12246962022073	0.177178277453623	LBR _ 1977
1289	1289	LBR	32	1977	FALSE	FALSE	FALSE	91	0.341850153401483	0.224515505665548	LBR _ 1977
1290	1290	LBY	32	1977	FALSE	FALSE	FALSE	94	0.28868306732734	0.231513107892983	LBY _ 1977
1291	1291	LBY	32	1977	FALSE	FALSE	FALSE	96	0.258885867663216	0.28043608187237	LBY _ 1977
1292	1292	LBY	32	1977	FALSE	FALSE	FALSE	93	0.200161814181653	-0.173756671614088	LBY _ 1977
1293	1293	LBY	32	1977	FALSE	FALSE	FALSE	93	0.138203900362361	-0.170579176193515	LBY _ 1977
1294	1294	LBY	32	1977	FALSE	FALSE	FALSE	92	0.22020620849322	0.240876723869003	LBY _ 1977
1295	1295	LKA	32	1977	FALSE	FALSE	FALSE	91	0.277990103274279	0.151855380906407	LKA _ 1977
1296	1296	LKA	32	1977	FALSE	FALSE	FALSE	94	0.337390360811394	0.224272555374196	LKA _ 1977
1297	1297	LKA	32	1977	FALSE	FALSE	TRUE	90	0.140419169887581	0.0171316148356101	LKA _ 1977
1298	1298	LKA	32	1977	FALSE	FALSE	FALSE	92	0.20331411665653	0.0129718324961457	LKA _ 1977
1299	1299	LKA	32	1977	FALSE	FALSE	FALSE	88	0.123086035645777	-0.0591860169860748	LKA _ 1977
1300	1300	LKA	32	1977	FALSE	FALSE	FALSE	87	0.203080679959945	0.130941524561369	LKA _ 1977
1301	1301	LKA	32	1977	FALSE	FALSE	TRUE	95	0.191299795847654	0.1970895367465	LKA _ 1977
1302	1302	LKA	32	1977	FALSE	FALSE	TRUE	90	0.453119752760168	-0.0538228766382113	LKA _ 1977
1303	1303	LKA	32	1977	FALSE	FALSE	FALSE	96	0.149398178795727	0.147326630012248	LKA _ 1977
1304	1304	LSO	32	1977	FALSE	FALSE	TRUE	94	0.108497216586622	0.306909919094584	LSO _ 1977
1305	1305	LSO	32	1977	FALSE	FALSE	FALSE	90	0.319530233452019	-0.0279467715323097	LSO _ 1977
1306	1306	LSO	32	1977	FALSE	FALSE	FALSE	89	0.198012116429614	0.203973454228841	LSO _ 1977
1307	1307	LSO	32	1977	FALSE	FALSE	FALSE	96	0.216235961087836	0.182863660421601	LSO _ 1977
1308	1308	LUX	32	1977	FALSE	FALSE	FALSE	91	0.182690767023043	0.139023396305326	LUX _ 1977
1309	1309	MAR	32	1977	FALSE	FALSE	FALSE	91	0.549205819706883	0.462874700855008	MAR _ 1977
1310	1310	MAR	32	1977	FALSE	FALSE	FALSE	87	0.212149221697864	0.270179610186855	MAR _ 1977
1311	1311	MAR	32	1977	TRUE	FALSE	FALSE	91	0.203533857582383	-0.0417960860818463	MAR _ 1977
1312	1312	MAR	32	1977	FALSE	TRUE	FALSE	89	0.116357248917489	0.119868822050985	MAR _ 1977
1313	1313	MAR	32	1977	FALSE	TRUE	FALSE	90	0.166360372951426	0.194934327814541	MAR _ 1977
1314	1314	MAR	32	1977	FALSE	TRUE	FALSE	91	0.155687925983151	0.203946338303458	MAR _ 1977
1315	1315	MAR	32	1977	FALSE	TRUE	FALSE	91	0.165538859499906	0.188921292137551	MAR _ 1977
1316	1316	MDG	32	1977	FALSE	FALSE	FALSE	85	0.0800051963239049	0.00544554758172044	MDG _ 1977
1317	1317	MDG	32	1977	FALSE	FALSE	FALSE	89	0.340502627672287	0.0684270079164012	MDG _ 1977
1318	1318	MDV	32	1977	FALSE	FALSE	FALSE	92	0.344999885030764	0.244242197618118	MDV _ 1977
1319	1319	MDV	32	1977	FALSE	TRUE	FALSE	89	0.235105018290645	0.0943477502569363	MDV _ 1977
1320	1320	MDV	32	1977	FALSE	FALSE	TRUE	90	0.220633989793532	0.0850972038282858	MDV _ 1977
1321	1321	MDV	32	1977	FALSE	FALSE	FALSE	90	0.206138406255257	0.0729875865944103	MDV _ 1977
1322	1322	MEX	32	1977	FALSE	FALSE	FALSE	87	0.301565564236896	0.253999384443534	MEX _ 1977
1323	1323	MEX	32	1977	FALSE	FALSE	FALSE	94	0.193708125073884	0.275513649097746	MEX _ 1977
1324	1324	MEX	32	1977	FALSE	FALSE	FALSE	88	0.387033952492476	0.0471608427613156	MEX _ 1977
1325	1325	MLI	32	1977	FALSE	FALSE	FALSE	92	0.231250888141574	-0.0137447204473518	MLI _ 1977
1326	1326	MLI	32	1977	FALSE	FALSE	FALSE	87	0.147200628889198	0.0058431177695089	MLI _ 1977
1327	1327	MLI	32	1977	FALSE	FALSE	FALSE	87	0.298821022301316	-0.125310019350135	MLI _ 1977
1328	1328	MLI	32	1977	FALSE	FALSE	FALSE	91	0.278400207962284	0.135054479528602	MLI _ 1977
1329	1329	MLI	32	1977	FALSE	FALSE	FALSE	54	0.261128648039217	0.0555463929170251	MLI _ 1977
1330	1330	MMR	32	1977	FALSE	FALSE	FALSE	93	0.143123890842352	-0.0122013213964863	MMR _ 1977
1331	1331	MMR	32	1977	FALSE	FALSE	FALSE	89	0.318887656691332	0.134513731752458	MMR _ 1977
1332	1332	MNG	32	1977	FALSE	FALSE	FALSE	86	0.380107210072348	0.17207188704384	MNG _ 1977
1333	1333	MNG	32	1977	FALSE	FALSE	FALSE	90	0.542001488876005	0.308120261434871	MNG _ 1977
1334	1334	MOZ	32	1977	FALSE	FALSE	FALSE	94	0.205508204694986	-0.16426022513792	MOZ _ 1977
1335	1335	MOZ	32	1977	FALSE	FALSE	FALSE	97	0.193906348527009	0.0769880079194414	MOZ _ 1977
1336	1336	MOZ	32	1977	FALSE	FALSE	FALSE	95	0.185112812330803	0.205400282318671	MOZ _ 1977
1337	1337	MRT	32	1977	FALSE	FALSE	FALSE	91	0.224086870900828	0.254288596457921	MRT _ 1977
1338	1338	MRT	32	1977	FALSE	FALSE	TRUE	94	0.142193543453321	0.283215270623312	MRT _ 1977
1339	1339	MRT	32	1977	FALSE	TRUE	FALSE	94	0.237061887125466	0.352888502394128	MRT _ 1977
1340	1340	MUS	32	1977	FALSE	FALSE	FALSE	91	0.238489942877457	-0.138856057813297	MUS _ 1977
1341	1341	MUS	32	1977	FALSE	FALSE	FALSE	91	0.416127737926761	0.323700981802926	MUS _ 1977
1342	1342	MUS	32	1977	FALSE	FALSE	FALSE	91	0.298196483719513	0.159709545628312	MUS _ 1977
1343	1343	MUS	32	1977	FALSE	FALSE	FALSE	94	0.229789204705939	0.143372006592771	MUS _ 1977
1344	1344	MYS	32	1977	FALSE	FALSE	FALSE	90	0.304956523957243	0.151136737371618	MYS _ 1977
1345	1345	MYS	32	1977	FALSE	FALSE	FALSE	91	0.429001126042767	0.0622069904117279	MYS _ 1977
1346	1346	MYS	32	1977	FALSE	FALSE	FALSE	89	0.198055941039064	0.3346774928656	MYS _ 1977
1347	1347	MYS	32	1977	FALSE	FALSE	FALSE	92	0.224266502605904	0.33539220112312	MYS _ 1977
1348	1348	MYS	32	1977	FALSE	FALSE	FALSE	93	0.352306522557532	0.307598835743316	MYS _ 1977
1349	1349	NER	32	1977	FALSE	FALSE	FALSE	95	0.502802909840387	0.28077174574851	NER _ 1977
1350	1350	NIC	32	1977	FALSE	FALSE	FALSE	91	0.633990791033623	0.194368610766923	NIC _ 1977
1351	1351	NIC	32	1977	FALSE	FALSE	FALSE	95	0.209562382627117	0.207642585041121	NIC _ 1977
1352	1352	NLD	32	1977	FALSE	FALSE	FALSE	91	0.169951316268681	0.0820932230855763	NLD _ 1977
1353	1353	NLD	32	1977	FALSE	FALSE	FALSE	89	0.21260695202546	0.349707930781578	NLD _ 1977
1354	1354	NOR	32	1977	FALSE	FALSE	FALSE	93	0.349009487065648	0.0300908727834512	NOR _ 1977
1355	1355	NOR	32	1977	FALSE	FALSE	FALSE	87	0.19745541854322	0.184197132954467	NOR _ 1977
1356	1356	NOR	32	1977	FALSE	FALSE	FALSE	90	0.299494589725433	0.359057076192245	NOR _ 1977
1357	1357	NPL	32	1977	TRUE	FALSE	FALSE	90	0.354770008377126	-0.220007881048597	NPL _ 1977
1358	1358	NPL	32	1977	FALSE	FALSE	FALSE	92	0.38757175392977	0.22772247243374	NPL _ 1977
1359	1359	NPL	32	1977	FALSE	FALSE	FALSE	93	0.195422926763546	0.132739006265323	NPL _ 1977
1360	1360	NZL	32	1977	FALSE	FALSE	FALSE	95	0.565935259315835	-0.0242606842387885	NZL _ 1977
1361	1361	NZL	32	1977	FALSE	TRUE	FALSE	89	0.174440835852665	-0.0140996918958518	NZL _ 1977
1362	1362	OMN	32	1977	FALSE	FALSE	FALSE	92	0.235648282006294	0.191636375289791	OMN _ 1977
1363	1363	OMN	32	1977	FALSE	FALSE	FALSE	95	0.658038366339923	0.520676979361145	OMN _ 1977
1364	1364	PAK	32	1977	FALSE	FALSE	TRUE	86	0.105621986534388	0.115274999811027	PAK _ 1977
1365	1365	PAK	32	1977	FALSE	FALSE	FALSE	89	0.240524006870372	0.0383429707318575	PAK _ 1977
1366	1366	PAN	32	1977	FALSE	FALSE	FALSE	89	0.462346227915668	0.222681848065283	PAN _ 1977
1367	1367	PHL	32	1977	FALSE	FALSE	FALSE	88	0.163545809137439	-0.0229065831633268	PHL _ 1977
1368	1368	PHL	32	1977	FALSE	FALSE	FALSE	91	0.418255607992933	0.0440350003536901	PHL _ 1977
1369	1369	PHL	32	1977	FALSE	TRUE	FALSE	81	0.350528431459491	0.335411394706556	PHL _ 1977
1370	1370	PHL	32	1977	FALSE	FALSE	TRUE	82	0.50177129544752	0.433705391139414	PHL _ 1977
1371	1371	PNG	32	1977	FALSE	FALSE	FALSE	93	0.263573221105739	0.039327660694895	PNG _ 1977
1372	1372	PRT	32	1977	FALSE	FALSE	FALSE	90	0.196548064319972	0.153391039342616	PRT _ 1977
1373	1373	PRY	32	1977	FALSE	FALSE	FALSE	93	0.471015035185243	0.505597950903656	PRY _ 1977
1374	1374	QAT	32	1977	FALSE	FALSE	FALSE	94	0.22521964922435	0.217343681416794	QAT _ 1977
1375	1375	QAT	32	1977	FALSE	FALSE	FALSE	93	0.23577122671152	0.172954125159241	QAT _ 1977
1376	1376	QAT	32	1977	FALSE	FALSE	FALSE	95	0.314072823340721	0.0235413801118513	QAT _ 1977
1377	1377	QAT	32	1977	FALSE	FALSE	FALSE	94	0.267147579706181	0.166185081973256	QAT _ 1977
1378	1378	ROU	32	1977	FALSE	FALSE	FALSE	90	0.47518438271814	0.305610774966192	ROU _ 1977
1379	1379	ROU	32	1977	FALSE	FALSE	FALSE	90	0.194985593031308	0.199770931843455	ROU _ 1977
1380	1380	ROU	32	1977	FALSE	FALSE	FALSE	92	0.387459494493141	0.553236130350385	ROU _ 1977
1381	1381	ROU	32	1977	FALSE	FALSE	FALSE	88	0.174698013022632	0.116964858259861	ROU _ 1977
1382	1382	ROU	32	1977	FALSE	FALSE	FALSE	91	0.105377839807643	0.107419216692582	ROU _ 1977
1383	1383	RWA	32	1977	FALSE	FALSE	FALSE	91	0.295155138033511	0.100671126802858	RWA _ 1977
1384	1384	SAU	32	1977	FALSE	FALSE	FALSE	89	0.226330885259132	0.0598708269332443	SAU _ 1977
1385	1385	SAU	32	1977	FALSE	FALSE	FALSE	87	0.163731658322567	-0.0712990975549776	SAU _ 1977
1386	1386	SDN	32	1977	FALSE	FALSE	FALSE	91	0.278175553534199	0.0761074003302898	SDN _ 1977
1387	1387	SDN	32	1977	FALSE	FALSE	FALSE	92	0.126380872613141	0.123154905064027	SDN _ 1977
1388	1388	SDN	32	1977	FALSE	FALSE	FALSE	93	0.128085643918411	0.210425066252026	SDN _ 1977
1389	1389	SDN	32	1977	FALSE	FALSE	FALSE	96	0.161737226666749	0.225847201372167	SDN _ 1977
1390	1390	SDN	32	1977	FALSE	FALSE	FALSE	95	0.304091569506752	0.0621818552890787	SDN _ 1977
1391	1391	SDN	32	1977	FALSE	FALSE	FALSE	92	0.338385725245181	0.104997002740625	SDN _ 1977
1392	1392	SDN	32	1977	FALSE	FALSE	FALSE	92	0.413038646219861	-0.0535614627534021	SDN _ 1977
1393	1393	SEN	32	1977	FALSE	FALSE	FALSE	88	0.428692119511458	0.236621612106577	SEN _ 1977
1394	1394	SEN	32	1977	FALSE	FALSE	FALSE	91	0.290274824855829	0.324509795482985	SEN _ 1977
1395	1395	SEN	32	1977	FALSE	FALSE	FALSE	89	0.535712059338862	0.0736709403359531	SEN _ 1977
1396	1396	SGP	32	1977	FALSE	FALSE	FALSE	88	0.281441566080828	-0.201822274234292	SGP _ 1977
1397	1397	SGP	32	1977	FALSE	FALSE	FALSE	90	0.321450688088118	-0.042968911134955	SGP _ 1977
1398	1398	SGP	32	1977	FALSE	FALSE	FALSE	89	0.319317195681185	-0.0549104092353182	SGP _ 1977
1399	1399	SGP	32	1977	FALSE	FALSE	FALSE	87	0.433923227722841	0.217596890725837	SGP _ 1977
1400	1400	SGP	32	1977	FALSE	FALSE	FALSE	88	0.292994782939946	0.00956886706374415	SGP _ 1977
1401	1401	SGP	32	1977	FALSE	FALSE	FALSE	86	0.253316769620502	0.0907831478058935	SGP _ 1977
1402	1402	SGP	32	1977	TRUE	FALSE	FALSE	89	0.345411114685057	-0.0339503439142639	SGP _ 1977
1403	1403	SGP	32	1977	TRUE	FALSE	FALSE	89	0.345411114685057	-0.0339503439142639	SGP _ 1977
1404	1404	SGP	32	1977	FALSE	FALSE	FALSE	86	0.460152907425282	-0.363976129642186	SGP _ 1977
1405	1405	SLE	32	1977	FALSE	FALSE	FALSE	94	0.119116502808518	0.163869527835383	SLE _ 1977
1406	1406	SLE	32	1977	FALSE	FALSE	FALSE	91	0.127133194086378	0.0644019184780627	SLE _ 1977
1407	1407	SLE	32	1977	FALSE	FALSE	FALSE	93	0.255364886618516	-0.142447613234906	SLE _ 1977
1408	1408	SLE	32	1977	FALSE	FALSE	FALSE	83	0.502975553412753	0.0631382291045253	SLE _ 1977
1409	1409	SLE	32	1977	FALSE	FALSE	FALSE	91	0.285960363801851	0.178862335571259	SLE _ 1977
1410	1410	SLE	32	1977	FALSE	FALSE	FALSE	94	0.319339955268693	0.353329054739986	SLE _ 1977
1411	1411	SLV	32	1977	FALSE	FALSE	FALSE	91	0.593899697027589	0.177975566917163	SLV _ 1977
1412	1412	SLV	32	1977	FALSE	FALSE	FALSE	93	0.577478029279193	0.326722273961536	SLV _ 1977
1413	1413	STP	32	1977	FALSE	FALSE	FALSE	93	0.624921556997704	0.0712527386796374	STP _ 1977
1414	1414	STP	32	1977	FALSE	FALSE	FALSE	93	0.443100403346135	0.28560995992033	STP _ 1977
1415	1415	STP	32	1977	FALSE	FALSE	FALSE	90	0.350324969318102	0.141397049795918	STP _ 1977
1416	1416	STP	32	1977	FALSE	FALSE	FALSE	90	0.226302628392647	0.214071579069845	STP _ 1977
1417	1417	STP	32	1977	FALSE	FALSE	FALSE	87	0.250904158268819	0.307381786998033	STP _ 1977
1418	1418	STP	32	1977	FALSE	FALSE	FALSE	95	0.392662992889314	-0.0210313543570385	STP _ 1977
1419	1419	STP	32	1977	FALSE	FALSE	FALSE	92	0.246916747416981	0.257064842025649	STP _ 1977
1420	1420	SUR	32	1977	FALSE	FALSE	FALSE	93	0.178931359712383	0.112464828816802	SUR _ 1977
1421	1421	SWE	32	1977	TRUE	FALSE	FALSE	90	0.165831744320532	0.29116012381626	SWE _ 1977
1422	1422	SWE	32	1977	FALSE	FALSE	FALSE	89	0.291880436003924	0.0869939075583551	SWE _ 1977
1423	1423	SWE	32	1977	FALSE	FALSE	FALSE	90	0.211099966250288	0.210686013093013	SWE _ 1977
1424	1424	SWE	32	1977	FALSE	FALSE	FALSE	91	0.309331426239496	0.160982145389001	SWE _ 1977
1425	1425	SWE	32	1977	FALSE	FALSE	FALSE	89	0.285689965870046	0.0530108669156107	SWE _ 1977
1426	1426	SWZ	32	1977	FALSE	FALSE	FALSE	91	0.301181528552321	0.261745594269171	SWZ _ 1977
1427	1427	SWZ	32	1977	FALSE	FALSE	FALSE	97	0.316047124058601	0.0104743884017454	SWZ _ 1977
1428	1428	SWZ	32	1977	FALSE	FALSE	FALSE	96	0.197560724975019	-0.302943662621351	SWZ _ 1977
1429	1429	SWZ	32	1977	FALSE	FALSE	FALSE	90	0.360598528824621	0.118261872149169	SWZ _ 1977
1430	1430	SYC	32	1977	FALSE	FALSE	FALSE	91	0.21220223964924	-0.0507499149844684	SYC _ 1977
1431	1431	SYC	32	1977	FALSE	FALSE	FALSE	90	0.203405615635915	-0.0233850899209018	SYC _ 1977
1432	1432	TCD	32	1977	FALSE	FALSE	FALSE	91	0.339028472598801	-0.179740206371469	TCD _ 1977
1433	1433	TCD	32	1977	FALSE	FALSE	FALSE	92	0.204093255110106	-0.155647642704036	TCD _ 1977
1434	1434	TGO	32	1977	FALSE	FALSE	FALSE	89	0.175287224508732	0.0918940717032312	TGO _ 1977
1435	1435	TGO	32	1977	FALSE	TRUE	FALSE	87	0.347944199523483	0.193622866945472	TGO _ 1977
1436	1436	THA	32	1977	FALSE	FALSE	FALSE	96	0.238740248563339	0.144591199170557	THA _ 1977
1437	1437	THA	32	1977	FALSE	FALSE	FALSE	96	0.217596702160731	0.143385067572826	THA _ 1977
1438	1438	THA	32	1977	TRUE	FALSE	FALSE	91	0.195485580455858	0.106863376713949	THA _ 1977
1439	1439	THA	32	1977	FALSE	FALSE	FALSE	96	0.29728056569941	0.20290977912814	THA _ 1977
1440	1440	THA	32	1977	FALSE	FALSE	FALSE	93	0.261286039111496	0.34486663850291	THA _ 1977
1441	1441	THA	32	1977	FALSE	FALSE	FALSE	94	0.188459579933826	0.214167629355685	THA _ 1977
1442	1442	THA	32	1977	FALSE	FALSE	FALSE	91	0.304127542448519	0.397584680145549	THA _ 1977
1443	1443	TTO	32	1977	FALSE	FALSE	FALSE	99	0.128500311776011	0.184441694075254	TTO _ 1977
1444	1444	TTO	32	1977	TRUE	FALSE	FALSE	93	0.122983738762488	-0.121218199290081	TTO _ 1977
1445	1445	TTO	32	1977	FALSE	TRUE	FALSE	93	0.188478460630421	0.0527285647601946	TTO _ 1977
1446	1446	TTO	32	1977	FALSE	TRUE	FALSE	96	0.189318771569525	0.071635908510553	TTO _ 1977
1447	1447	TTO	32	1977	FALSE	FALSE	FALSE	94	0.238618360744576	-0.0496985012837465	TTO _ 1977
1448	1448	TTO	32	1977	FALSE	TRUE	FALSE	95	0.195863362054707	0.00732928596035493	TTO _ 1977
1449	1449	TUN	32	1977	FALSE	FALSE	FALSE	94	0.573776453860664	-0.0126462279351333	TUN _ 1977
1450	1450	TUN	32	1977	FALSE	FALSE	FALSE	92	0.262877773897853	0.183384856302281	TUN _ 1977
1451	1451	TUN	32	1977	FALSE	FALSE	FALSE	91	0.233382293832097	0.228450208455813	TUN _ 1977
1452	1452	TUN	32	1977	FALSE	FALSE	FALSE	92	0.171988904417358	0.218199699924295	TUN _ 1977
1453	1453	TUN	32	1977	FALSE	FALSE	FALSE	90	0.563728045543432	0.597714239325372	TUN _ 1977
1454	1454	TUR	32	1977	FALSE	FALSE	FALSE	94	0.108580982525779	-0.0298813025475188	TUR _ 1977
1455	1455	TUR	32	1977	FALSE	FALSE	FALSE	90	0.405467530593395	0.0326440882322636	TUR _ 1977
1456	1456	TUR	32	1977	FALSE	FALSE	FALSE	91	0.139359169339101	0.0396508709778348	TUR _ 1977
1457	1457	TUR	32	1977	FALSE	FALSE	FALSE	94	0.268765922550827	-0.0213940547361651	TUR _ 1977
1458	1458	TUR	32	1977	FALSE	FALSE	FALSE	95	0.338574686598569	0.0934534343135068	TUR _ 1977
1459	1459	TUR	32	1977	FALSE	FALSE	FALSE	98	0.239141379470926	0.040922007476082	TUR _ 1977
1460	1460	TZA	32	1977	FALSE	FALSE	FALSE	92	0.225750645738023	-0.0211128055962966	TZA _ 1977
1461	1461	TZA	32	1977	FALSE	FALSE	FALSE	91	0.280196313228554	0.200758675680481	TZA _ 1977
1462	1462	TZA	32	1977	FALSE	FALSE	FALSE	93	0.309385553383373	0.244024129247936	TZA _ 1977
1463	1463	TZA	32	1977	TRUE	FALSE	FALSE	91	0.0997399550497811	0.040624118538528	TZA _ 1977
1464	1464	UGA	32	1977	FALSE	FALSE	FALSE	93	0.380380869102087	0.254328605262911	UGA _ 1977
1465	1465	UGA	32	1977	FALSE	FALSE	FALSE	92	0.687219229924118	0.100186092274831	UGA _ 1977
1466	1466	UGA	32	1977	FALSE	FALSE	FALSE	93	0.506350679074089	0.0443788830898011	UGA _ 1977
1467	1467	UGA	32	1977	FALSE	FALSE	FALSE	94	0.178813838514674	0.142956801898526	UGA _ 1977
1468	1468	URY	32	1977	TRUE	FALSE	FALSE	89	0.0963567936589001	0.102499627619044	URY _ 1977
1469	1469	URY	32	1977	FALSE	FALSE	FALSE	88	0.38155161795943	0.0703438509586408	URY _ 1977
1470	1470	VEN	32	1977	FALSE	FALSE	FALSE	93	0.160467250974628	-0.0364101840252908	VEN _ 1977
1471	1471	VEN	32	1977	FALSE	FALSE	FALSE	93	0.124413449409635	0.114521459513922	VEN _ 1977
1472	1472	WSM	32	1977	FALSE	FALSE	FALSE	93	0.295406101527393	0.253844123010664	WSM _ 1977
1473	1473	WSM	32	1977	FALSE	FALSE	FALSE	90	0.167972843395403	-0.0887225906794006	WSM _ 1977
1474	1474	WSM	32	1977	FALSE	FALSE	FALSE	90	0.36349224875616	-0.0548895198036695	WSM _ 1977
1475	1475	WSM	32	1977	FALSE	FALSE	FALSE	89	0.480889787485227	0.161609917042589	WSM _ 1977
1476	1476	YDYE	32	1977	FALSE	FALSE	FALSE	89	0.378579932240806	0.457246208061058	YDYE _ 1977
1477	1477	YEM	32	1977	FALSE	FALSE	FALSE	91	0.372279868600262	0.223972553112444	YEM _ 1977
1478	1478	YEM	32	1977	FALSE	FALSE	FALSE	93	0.444703006348726	0.13717334945234	YEM _ 1977
1479	1479	YUG	32	1977	FALSE	FALSE	FALSE	96	0.311504296054891	0.409613406846062	YUG _ 1977
1480	1480	YUG	32	1977	FALSE	FALSE	FALSE	92	0.376838538749303	0.357292882827728	YUG _ 1977
1481	1481	YUG	32	1977	FALSE	FALSE	FALSE	89	0.161722921083903	0.09706821531329	YUG _ 1977
1482	1482	YUG	32	1977	FALSE	FALSE	FALSE	92	0.247463393881337	-0.150851033510805	YUG _ 1977
1483	1483	YUG	32	1977	FALSE	FALSE	FALSE	97	0.104626615226392	0.411732096595108	YUG _ 1977
1484	1484	YUG	32	1977	FALSE	FALSE	FALSE	96	0.214361538521805	0.248077866605555	YUG _ 1977
1485	1485	YUG	32	1977	FALSE	FALSE	FALSE	98	0.336018651290451	0.493983738395871	YUG _ 1977
1486	1486	YUG	32	1977	FALSE	FALSE	FALSE	92	0.108284959354046	0.134190845020296	YUG _ 1977
1487	1487	YUG	32	1977	FALSE	FALSE	FALSE	94	0.330473793506961	0.321847099636436	YUG _ 1977
1488	1488	ZMB	32	1977	FALSE	FALSE	FALSE	99	0.333676095203286	0.14639253276309	ZMB _ 1977
1489	1489	ZMB	32	1977	FALSE	FALSE	FALSE	87	0.291231788027323	0.107230331219131	ZMB _ 1977
1490	1490	ZMB	32	1977	FALSE	FALSE	FALSE	94	0.156880591059535	0.188238977036272	ZMB _ 1977
1491	1491	AFG	33	1978	FALSE	FALSE	FALSE	84	0.0136930639376292	0.0105671703386801	AFG _ 1978
1492	1492	AFG	33	1978	FALSE	FALSE	FALSE	95	0.274558672350132	0.344730861325079	AFG _ 1978
1493	1493	AGO	33	1978	FALSE	FALSE	FALSE	88	0.225879415281506	0.175092323668755	AGO _ 1978
1494	1494	ARE	33	1978	FALSE	FALSE	FALSE	92	0.263970600750871	0.262174118585276	ARE _ 1978
1495	1495	ARG	33	1978	FALSE	FALSE	FALSE	95	0.250183358464145	0.221199323582784	ARG _ 1978
1496	1496	ARG	33	1978	FALSE	FALSE	FALSE	92	0.18356224102377	0.21424267866995	ARG _ 1978
1497	1497	AUT	33	1978	FALSE	FALSE	FALSE	88	0.369245662309647	-0.0173545129698237	AUT _ 1978
1498	1498	AUT	33	1978	FALSE	FALSE	FALSE	88	0.220833538768203	-0.0524629920100069	AUT _ 1978
1499	1499	AUT	33	1978	FALSE	FALSE	FALSE	89	0.338415660923359	0.41132430193659	AUT _ 1978
1500	1500	BEL	33	1978	FALSE	FALSE	FALSE	89	0.215908007543413	0.217810369562476	BEL _ 1978
1501	1501	BEL	33	1978	FALSE	FALSE	FALSE	84	0.256931113205316	0.0600299850483377	BEL _ 1978
1502	1502	BEL	33	1978	FALSE	FALSE	FALSE	93	0.627373854588717	-0.207204363911794	BEL _ 1978
1503	1503	BEN	33	1978	FALSE	FALSE	FALSE	88	0.26813533745407	0.342306880614691	BEN _ 1978
1504	1504	BEN	33	1978	FALSE	FALSE	FALSE	93	0.238151131402445	-0.152747678981196	BEN _ 1978
1505	1505	BGD	33	1978	FALSE	FALSE	FALSE	88	0.193657462342638	1.02965881609787	BGD _ 1978
1506	1506	BGD	33	1978	FALSE	FALSE	TRUE	82	0.272658443060473	-0.0287399281837993	BGD _ 1978
1507	1507	BGD	33	1978	TRUE	FALSE	FALSE	89	0.35652944739574	-0.154869609510914	BGD _ 1978
1508	1508	BGD	33	1978	FALSE	FALSE	FALSE	91	0.119284076424318	-0.0746297030655092	BGD _ 1978
1509	1509	BGD	33	1978	FALSE	FALSE	FALSE	83	0.335773588060503	0.259122188899929	BGD _ 1978
1510	1510	BGD	33	1978	FALSE	FALSE	FALSE	87	0.315648620520666	0.177894709500256	BGD _ 1978
1511	1511	BGD	33	1978	TRUE	FALSE	FALSE	101	0.117882216992062	0.327557237910938	BGD _ 1978
1512	1512	BGD	33	1978	TRUE	FALSE	FALSE	101	0.102617494104803	0.320085537777147	BGD _ 1978
1513	1513	BHR	33	1978	FALSE	FALSE	FALSE	90	0.232960431414004	0.100263033701058	BHR _ 1978
1514	1514	BHR	33	1978	FALSE	FALSE	FALSE	92	0.219101076961156	0.0720650756274069	BHR _ 1978
1515	1515	BHR	33	1978	FALSE	FALSE	FALSE	93	0.143339850167701	0.0661915252576881	BHR _ 1978
1516	1516	BHR	33	1978	FALSE	FALSE	FALSE	93	0.149849877180242	0.257775721389589	BHR _ 1978
1517	1517	BHR	33	1978	FALSE	FALSE	FALSE	91	0.357344039967705	0.197013890400367	BHR _ 1978
1518	1518	BHR	33	1978	FALSE	FALSE	TRUE	90	0.511095552588729	-0.153289801361811	BHR _ 1978
1519	1519	BHR	33	1978	FALSE	FALSE	FALSE	94	0.336066385623501	0.238619155473262	BHR _ 1978
1520	1520	BHR	33	1978	FALSE	FALSE	FALSE	94	0.270563845836185	0.167422552085639	BHR _ 1978
1521	1521	BOL	33	1978	FALSE	FALSE	FALSE	83	0.157135291169011	0.156834551429747	BOL _ 1978
1522	1522	BRB	33	1978	FALSE	FALSE	FALSE	87	0.124076448373888	0.198182190689157	BRB _ 1978
1523	1523	BRB	33	1978	FALSE	FALSE	FALSE	98	0.29434999073198	0.121551685373187	BRB _ 1978
1524	1524	BRB	33	1978	FALSE	FALSE	FALSE	94	0.405876472438918	0.183422962944355	BRB _ 1978
1525	1525	BTN	33	1978	FALSE	FALSE	FALSE	88	0.432631940608339	0.286927046576507	BTN _ 1978
1526	1526	BTN	33	1978	FALSE	FALSE	FALSE	90	0.330212984350266	0.0257477309274729	BTN _ 1978
1527	1527	BTN	33	1978	FALSE	FALSE	FALSE	92	0.377342056775401	0.199889204104306	BTN _ 1978
1528	1528	CAF	33	1978	FALSE	FALSE	FALSE	87	0.104626133521004	-0.0124767330865627	CAF _ 1978
1529	1529	CAF	33	1978	FALSE	FALSE	FALSE	87	0.141103351115219	0.167782190496526	CAF _ 1978
1530	1530	CAF	33	1978	FALSE	FALSE	FALSE	90	0.424484442746703	0.169087445599578	CAF _ 1978
1531	1531	CAF	33	1978	TRUE	FALSE	FALSE	89	0.235940434300782	0.26049664975815	CAF _ 1978
1532	1532	CAF	33	1978	FALSE	FALSE	FALSE	89	0.428861963622149	0.457893352216754	CAF _ 1978
1533	1533	CAF	33	1978	FALSE	FALSE	FALSE	91	0.333498396261739	0.47924282428993	CAF _ 1978
1534	1534	CHL	33	1978	FALSE	FALSE	FALSE	88	0.195638757085918	0.0284701462590154	CHL _ 1978
1535	1535	CHL	33	1978	FALSE	FALSE	FALSE	89	0.325597996491226	0.312509233342387	CHL _ 1978
1536	1536	CHN	33	1978	FALSE	FALSE	FALSE	97	0.279071320221002	0.0202038647863526	CHN _ 1978
1537	1537	CHN	33	1978	FALSE	FALSE	FALSE	95	0.263624180969327	0.0158313188809323	CHN _ 1978
1538	1538	CHN	33	1978	FALSE	FALSE	FALSE	92	0.161604346625262	0.0403431186107711	CHN _ 1978
1539	1539	CHN	33	1978	FALSE	FALSE	FALSE	93	0.200622920167676	0.0729457296022332	CHN _ 1978
1540	1540	CHN	33	1978	FALSE	FALSE	FALSE	96	0.247047523106864	0.417991877573627	CHN _ 1978
1541	1541	CIV	33	1978	FALSE	FALSE	FALSE	92	0.242828275588921	-0.0389815128288204	CIV _ 1978
1542	1542	CIV	33	1978	FALSE	FALSE	FALSE	86	0.330205527625261	0.0268404479299509	CIV _ 1978
1543	1543	CIV	33	1978	FALSE	FALSE	FALSE	87	0.272521685713914	0.270270364612622	CIV _ 1978
1544	1544	CMR	33	1978	FALSE	FALSE	FALSE	92	0.181972913955048	0.0785893846445919	CMR _ 1978
1545	1545	CMR	33	1978	TRUE	FALSE	FALSE	86	0.0897679901831639	0.0774149599199919	CMR _ 1978
1546	1546	CMR	33	1978	FALSE	FALSE	FALSE	87	0.333563139174717	0.257416347898423	CMR _ 1978
1547	1547	CMR	33	1978	FALSE	FALSE	FALSE	96	0.131944849347721	0.148119145022425	CMR _ 1978
1548	1548	CMR	33	1978	FALSE	FALSE	FALSE	95	0.0431691437147313	0.720335190557367	CMR _ 1978
1549	1549	COD	33	1978	FALSE	FALSE	FALSE	91	0.17596317202908	0.0537832615653106	COD _ 1978
1550	1550	COD	33	1978	FALSE	FALSE	FALSE	92	0.178265246480843	0.18006937842404	COD _ 1978
1551	1551	COL	33	1978	FALSE	FALSE	FALSE	93	0.188317863499381	0.223765522337044	COL _ 1978
1552	1552	COL	33	1978	FALSE	FALSE	FALSE	89	0.336375159391041	0.225674953165497	COL _ 1978
1553	1553	CPV	33	1978	FALSE	FALSE	FALSE	89	0.188365010392641	0.00370625974371525	CPV _ 1978
1554	1554	CPV	33	1978	FALSE	FALSE	FALSE	92	0.133968754506896	0.139787462943982	CPV _ 1978
1555	1555	CPV	33	1978	FALSE	FALSE	FALSE	87	0.313176039462559	0.253325584781118	CPV _ 1978
1556	1556	CPV	33	1978	FALSE	FALSE	FALSE	87	0.30513532638217	0.173929027217702	CPV _ 1978
1557	1557	CSK	33	1978	FALSE	FALSE	FALSE	85	0.165877277264722	0.140748909336015	CSK _ 1978
1558	1558	CUB	33	1978	FALSE	FALSE	FALSE	91	0.0882406322035017	0.0876469348302902	CUB _ 1978
1559	1559	CUB	33	1978	FALSE	FALSE	FALSE	91	0.361410641997395	-0.0738864908468484	CUB _ 1978
1560	1560	CUB	33	1978	FALSE	FALSE	FALSE	92	0.248927677404034	-0.0515295486613732	CUB _ 1978
1561	1561	CYP	33	1978	FALSE	FALSE	FALSE	86	0.10679234007151	0.0853820336326228	CYP _ 1978
1562	1562	CYP	33	1978	FALSE	FALSE	FALSE	95	0.341823300079532	0.107616469784927	CYP _ 1978
1563	1563	CYP	33	1978	FALSE	FALSE	FALSE	97	0.335286546273547	0.362246219842318	CYP _ 1978
1564	1564	DEU	33	1978	TRUE	FALSE	FALSE	90	0.326184653040709	0.305843783103485	DEU _ 1978
1565	1565	DEU	33	1978	FALSE	FALSE	TRUE	92	0.366842781156045	0.32953042566388	DEU _ 1978
1566	1566	DEU	33	1978	FALSE	FALSE	TRUE	89	0.384505687752192	0.337944504370588	DEU _ 1978
1567	1567	DEU	33	1978	FALSE	FALSE	FALSE	93	0.36808006167097	0.258746427764253	DEU _ 1978
1568	1568	DNK	33	1978	FALSE	FALSE	FALSE	87	0.36058205625707	0.213045238153737	DNK _ 1978
1569	1569	DNK	33	1978	FALSE	FALSE	FALSE	89	0.356301376330497	0.321899525942103	DNK _ 1978
1570	1570	DNK	33	1978	TRUE	FALSE	FALSE	89	0.310511221929768	0.155137207490311	DNK _ 1978
1571	1571	DZA	33	1978	FALSE	FALSE	FALSE	91	0.200807093226099	0.187238783518984	DZA _ 1978
1572	1572	DZA	33	1978	FALSE	FALSE	FALSE	88	0.626735881748945	-0.0480918940853082	DZA _ 1978
1573	1573	DZA	33	1978	FALSE	FALSE	FALSE	91	0.300632124772503	0.129173019914589	DZA _ 1978
1574	1574	DZA	33	1978	FALSE	FALSE	FALSE	86	0.0745811127441813	-0.0154725880690913	DZA _ 1978
1575	1575	ECU	33	1978	FALSE	FALSE	FALSE	91	0.315083540528371	0.218220649116234	ECU _ 1978
1576	1576	ECU	33	1978	FALSE	FALSE	FALSE	91	0.398086647158908	0.32223553888377	ECU _ 1978
1577	1577	ECU	33	1978	TRUE	FALSE	FALSE	97	0.253025622340302	0.391342591233254	ECU _ 1978
1578	1578	ECU	33	1978	TRUE	FALSE	FALSE	97	0.253025622340302	0.391342591233254	ECU _ 1978
1579	1579	ECU	33	1978	FALSE	FALSE	FALSE	93	0.233069041803389	0.293544547105296	ECU _ 1978
1580	1580	ECU	33	1978	FALSE	TRUE	FALSE	93	0.223702320885581	0.280529137177292	ECU _ 1978
1581	1581	ECU	33	1978	FALSE	FALSE	FALSE	90	0.237254567288686	0.0505575821972438	ECU _ 1978
1582	1582	EGY	33	1978	FALSE	FALSE	FALSE	88	0.373838136841043	0.358883183314817	EGY _ 1978
1583	1583	EGY	33	1978	FALSE	FALSE	FALSE	92	0.355683639184386	0.336065187235133	EGY _ 1978
1584	1584	EGY	33	1978	FALSE	FALSE	FALSE	85	0.156660724028694	0.194028448866334	EGY _ 1978
1585	1585	EGY	33	1978	FALSE	FALSE	FALSE	97	0.0835603918404643	0.127927578454833	EGY _ 1978
1586	1586	EGY	33	1978	FALSE	FALSE	FALSE	93	0.433457291763173	0.04000016960239	EGY _ 1978
1587	1587	ESP	33	1978	FALSE	FALSE	FALSE	93	0.13857039578841	0.290946559867589	ESP _ 1978
1588	1588	ESP	33	1978	FALSE	FALSE	FALSE	94	0.386246567975659	0.43107524236701	ESP _ 1978
1589	1589	ETH	33	1978	FALSE	FALSE	FALSE	80	0.330816168295439	0.0192975882413177	ETH _ 1978
1590	1590	ETH	33	1978	FALSE	FALSE	FALSE	88	0.293717475738281	0.338264263983337	ETH _ 1978
1591	1591	ETH	33	1978	FALSE	FALSE	FALSE	88	0.260493532307857	0.268656978157615	ETH _ 1978
1592	1592	FIN	33	1978	FALSE	FALSE	FALSE	92	0.360318601040087	0.10518663133391	FIN _ 1978
1593	1593	FIN	33	1978	FALSE	FALSE	FALSE	83	0.371463606081139	0.172960611237003	FIN _ 1978
1594	1594	FIN	33	1978	FALSE	FALSE	FALSE	88	0.164799622264837	0.172672145950257	FIN _ 1978
1595	1595	FIN	33	1978	FALSE	FALSE	FALSE	94	0.237041011169672	0.147244882014844	FIN _ 1978
1596	1596	FIN	33	1978	FALSE	FALSE	FALSE	83	0.397302047706722	0.290568391215426	FIN _ 1978
1597	1597	FJI	33	1978	FALSE	FALSE	TRUE	93	0.34145914601761	0.247525552093087	FJI _ 1978
1598	1598	FJI	33	1978	FALSE	TRUE	FALSE	93	0.385577849882826	0.3236422449896	FJI _ 1978
1599	1599	FJI	33	1978	FALSE	FALSE	FALSE	90	0.142626690931399	-0.0332075519207166	FJI _ 1978
1600	1600	FRA	33	1978	FALSE	FALSE	FALSE	88	0.0910366477462605	0.0702545294595123	FRA _ 1978
1601	1601	GAB	33	1978	FALSE	FALSE	FALSE	95	0.123697485122101	0.0690766966852846	GAB _ 1978
1602	1602	GHA	33	1978	FALSE	FALSE	FALSE	83	0.154435849898448	0.233432797845158	GHA _ 1978
1603	1603	GHA	33	1978	FALSE	FALSE	FALSE	90	0.348503018623219	0.281001332464369	GHA _ 1978
1604	1604	GNB	33	1978	FALSE	FALSE	FALSE	90	0.304705640600671	0.216444899983107	GNB _ 1978
1605	1605	GNQ	33	1978	FALSE	FALSE	FALSE	88	0.197733484393004	0.195598980896325	GNQ _ 1978
1606	1606	GNQ	33	1978	FALSE	FALSE	FALSE	86	0.361065095235788	0.233810120612208	GNQ _ 1978
1607	1607	GNQ	33	1978	FALSE	FALSE	FALSE	90	0.471478802064246	0.147800092340805	GNQ _ 1978
1608	1608	GRD	33	1978	FALSE	FALSE	FALSE	91	0.200572590014286	0.162575442967918	GRD _ 1978
1609	1609	GRD	33	1978	FALSE	FALSE	FALSE	98	0.315777998613842	0.161567424184527	GRD _ 1978
1610	1610	GRD	33	1978	FALSE	FALSE	FALSE	93	0.188089102899684	0.415008675291914	GRD _ 1978
1611	1611	GRD	33	1978	FALSE	FALSE	TRUE	94	0.108311967960399	0.155573715752728	GRD _ 1978
1612	1612	GRD	33	1978	FALSE	TRUE	FALSE	94	0.106647639677306	0.160146775251824	GRD _ 1978
1613	1613	GRD	33	1978	FALSE	FALSE	FALSE	94	0.188701321121956	0.251037286276769	GRD _ 1978
1614	1614	GTM	33	1978	FALSE	FALSE	FALSE	84	0.266010287358748	0.395848666619768	GTM _ 1978
1615	1615	GTM	33	1978	TRUE	FALSE	FALSE	94	0.0405183405305366	0.0543415758312697	GTM _ 1978
1616	1616	GTM	33	1978	FALSE	FALSE	FALSE	91	0.205944414090719	0.0251125406292757	GTM _ 1978
1617	1617	GTM	33	1978	TRUE	FALSE	FALSE	93	0.293411070557318	-0.0494122924113809	GTM _ 1978
1618	1618	GTM	33	1978	TRUE	FALSE	FALSE	93	0.293411070557318	-0.0494122924113809	GTM _ 1978
1619	1619	GTM	33	1978	TRUE	FALSE	FALSE	92	0.286767497431445	0.274152078499656	GTM _ 1978
1620	1620	GTM	33	1978	TRUE	FALSE	FALSE	91	0.371583149945803	0.262181348846349	GTM _ 1978
1621	1621	GTM	33	1978	FALSE	FALSE	FALSE	91	0.378112667035164	0.273380641847635	GTM _ 1978
1622	1622	GTM	33	1978	FALSE	FALSE	FALSE	91	0.378112667035164	0.273380641847635	GTM _ 1978
1623	1623	GTM	33	1978	TRUE	FALSE	FALSE	87	0.0727181632539523	-0.0824219030410389	GTM _ 1978
1624	1624	GTM	33	1978	TRUE	FALSE	FALSE	87	0.236669098514465	-0.0130175056586628	GTM _ 1978
1625	1625	GTM	33	1978	TRUE	FALSE	FALSE	85	0.14175747202972	0.184261980773226	GTM _ 1978
1626	1626	GTM	33	1978	FALSE	FALSE	FALSE	85	0.167711023845232	0.205244195739687	GTM _ 1978
1627	1627	GTM	33	1978	FALSE	FALSE	FALSE	85	0.167711023845232	0.205244195739687	GTM _ 1978
1628	1628	GTM	33	1978	FALSE	FALSE	FALSE	92	0.290142628546912	0.00350823916047696	GTM _ 1978
1629	1629	GUY	33	1978	FALSE	FALSE	FALSE	86	0.295721100262875	0.334912246405657	GUY _ 1978
1630	1630	GUY	33	1978	FALSE	FALSE	FALSE	87	0.306202506941301	0.105097099009182	GUY _ 1978
1631	1631	HND	33	1978	TRUE	FALSE	FALSE	93	0.297355581207128	0.122951640106311	HND _ 1978
1632	1632	HND	33	1978	FALSE	FALSE	FALSE	95	0.287901540883952	0.164796052784568	HND _ 1978
1633	1633	HTI	33	1978	FALSE	FALSE	FALSE	90	0.248215031862868	-0.136630675226139	HTI _ 1978
1634	1634	HTI	33	1978	FALSE	FALSE	FALSE	91	0.136186978406802	-0.013243103441701	HTI _ 1978
1635	1635	IDN	33	1978	FALSE	FALSE	FALSE	93	0.36927557682126	0.0191059251194715	IDN _ 1978
1636	1636	IDN	33	1978	FALSE	FALSE	FALSE	91	0.417628786796549	0.421456063766025	IDN _ 1978
1637	1637	IDN	33	1978	FALSE	FALSE	FALSE	96	0.204293823492326	0.219886469522135	IDN _ 1978
1638	1638	IDN	33	1978	FALSE	FALSE	FALSE	91	0.165903831870433	0.20042749281262	IDN _ 1978
1639	1639	IDN	33	1978	FALSE	FALSE	FALSE	93	0.180955728412212	0.197636575961616	IDN _ 1978
1640	1640	IND	33	1978	FALSE	FALSE	FALSE	91	0.240978615686938	-0.155450821722574	IND _ 1978
1641	1641	IND	33	1978	FALSE	FALSE	FALSE	96	NA	0.564403261566291	IND _ 1978
1642	1642	IRL	33	1978	FALSE	FALSE	FALSE	96	0.347308258794104	0.259808447470507	IRL _ 1978
1643	1643	IRN	33	1978	FALSE	FALSE	FALSE	87	0.304767225544546	-0.0581693225915172	IRN _ 1978
1644	1644	IRN	33	1978	FALSE	FALSE	FALSE	94	0.258980949912177	0.0408115099651973	IRN _ 1978
1645	1645	ISR	33	1978	FALSE	FALSE	FALSE	91	0.235955615648771	-0.228637016501114	ISR _ 1978
1646	1646	ITA	33	1978	FALSE	FALSE	FALSE	91	0.35131005038211	0.341907839332405	ITA _ 1978
1647	1647	ITA	33	1978	FALSE	FALSE	FALSE	96	0.389141290311162	0.675164445218705	ITA _ 1978
1648	1648	JAM	33	1978	FALSE	FALSE	FALSE	94	0.535176945226452	-0.0946388257868045	JAM _ 1978
1649	1649	JAM	33	1978	FALSE	FALSE	FALSE	92	0.413337864879581	0.0514423643025852	JAM _ 1978
1650	1650	JAM	33	1978	FALSE	FALSE	FALSE	92	0.200920848155292	0.0538947565121678	JAM _ 1978
1651	1651	JAM	33	1978	FALSE	TRUE	FALSE	90	0.301798487108175	0.1595793338763	JAM _ 1978
1652	1652	JAM	33	1978	FALSE	FALSE	TRUE	90	0.330291748829275	0.0624967882584267	JAM _ 1978
1653	1653	JAM	33	1978	FALSE	FALSE	FALSE	90	0.343933257807542	0.105166383992649	JAM _ 1978
1654	1654	JAM	33	1978	FALSE	FALSE	FALSE	94	0.149575449340844	0.147456734863003	JAM _ 1978
1655	1655	JAM	33	1978	FALSE	FALSE	FALSE	92	0.349015412485225	0.314623468938843	JAM _ 1978
1656	1656	JAM	33	1978	FALSE	FALSE	FALSE	95	0.383563746415348	0.288583915654512	JAM _ 1978
1657	1657	JOR	33	1978	FALSE	FALSE	FALSE	86	NA	0.752403175026991	JOR _ 1978
1658	1658	JOR	33	1978	FALSE	FALSE	FALSE	89	0.738793637839101	0.508203205161245	JOR _ 1978
1659	1659	JPN	33	1978	FALSE	FALSE	TRUE	86	0.608703549290728	0.438055740358319	JPN _ 1978
1660	1660	JPN	33	1978	FALSE	FALSE	FALSE	83	0.523376848586118	0.365423285362105	JPN _ 1978
1661	1661	JPN	33	1978	FALSE	FALSE	FALSE	88	0.230665597676886	0.0953889606747079	JPN _ 1978
1662	1662	KEN	33	1978	FALSE	FALSE	FALSE	86	0.375897164444199	0.19398173846477	KEN _ 1978
1663	1663	KEN	33	1978	FALSE	FALSE	FALSE	93	0.0866087634522415	0.0796787433959192	KEN _ 1978
1664	1664	KEN	33	1978	FALSE	TRUE	FALSE	94	0.361345729313365	0.268383104447373	KEN _ 1978
1665	1665	KEN	33	1978	FALSE	FALSE	FALSE	96	0.155873727317591	0.141228053242394	KEN _ 1978
1666	1666	KEN	33	1978	FALSE	FALSE	FALSE	91	0.228471038407977	-0.173678571407381	KEN _ 1978
1667	1667	KHM	33	1978	FALSE	FALSE	FALSE	87	0.284506074387246	0.260724498249907	KHM _ 1978
1668	1668	KWT	33	1978	FALSE	FALSE	FALSE	97	0.347126636058639	0.275454419189378	KWT _ 1978
1669	1669	KWT	33	1978	FALSE	FALSE	FALSE	91	0.146482457277488	0.264474980820125	KWT _ 1978
1670	1670	LAO	33	1978	FALSE	FALSE	FALSE	90	0.177093130373751	0.0506171469426715	LAO _ 1978
1671	1671	LAO	33	1978	FALSE	FALSE	FALSE	93	0.228384107789371	0.246209901174839	LAO _ 1978
1672	1672	LAO	33	1978	FALSE	FALSE	FALSE	90	0.62259051434394	-0.204542337740419	LAO _ 1978
1673	1673	LBR	33	1978	FALSE	FALSE	FALSE	87	0.0798881002532337	0.0557369816815124	LBR _ 1978
1674	1674	LBR	33	1978	FALSE	FALSE	FALSE	88	0.406088694943838	0.386129348127991	LBR _ 1978
1675	1675	LBY	33	1978	FALSE	FALSE	FALSE	93	0.380081974184684	0.0767151286972617	LBY _ 1978
1676	1676	LBY	33	1978	FALSE	FALSE	FALSE	92	0.0546523659167213	0.00490325344551552	LBY _ 1978
1677	1677	LKA	33	1978	FALSE	FALSE	FALSE	88	0.331078828930282	0.114201091928682	LKA _ 1978
1678	1678	LKA	33	1978	FALSE	TRUE	FALSE	85	0.188044851643055	0.230013858427196	LKA _ 1978
1679	1679	LKA	33	1978	FALSE	FALSE	TRUE	85	0.200406929770066	0.181867643355371	LKA _ 1978
1680	1680	LKA	33	1978	FALSE	TRUE	FALSE	86	0.135062766782285	0.140353366030814	LKA _ 1978
1681	1681	LKA	33	1978	FALSE	FALSE	FALSE	84	0.222327313627834	0.226662516526094	LKA _ 1978
1682	1682	LKA	33	1978	FALSE	FALSE	FALSE	89	0.296662724853811	0.0817443147437523	LKA _ 1978
1683	1683	LKA	33	1978	FALSE	FALSE	FALSE	91	0.141978493292019	0.0617045540331813	LKA _ 1978
1684	1684	LKA	33	1978	FALSE	FALSE	FALSE	97	0.123338145815158	0.0476856350769421	LKA _ 1978
1685	1685	LSO	33	1978	FALSE	FALSE	TRUE	85	0.343328049893175	-0.0631115045856562	LSO _ 1978
1686	1686	LSO	33	1978	FALSE	FALSE	FALSE	87	0.216774190608092	-0.0275170293502866	LSO _ 1978
1687	1687	LSO	33	1978	FALSE	FALSE	FALSE	92	0.262950521505125	0.291788728995641	LSO _ 1978
1688	1688	MAR	33	1978	FALSE	FALSE	FALSE	91	0.326170881652671	0.133986429663286	MAR _ 1978
1689	1689	MAR	33	1978	FALSE	FALSE	FALSE	94	0.155648783594011	-0.151331612977532	MAR _ 1978
1690	1690	MAR	33	1978	FALSE	FALSE	FALSE	95	0.149057757698569	0.0339023148521235	MAR _ 1978
1691	1691	MDG	33	1978	FALSE	FALSE	FALSE	89	0.222590175470991	0.254569371456786	MDG _ 1978
1692	1692	MDG	33	1978	FALSE	FALSE	FALSE	90	0.155718560125941	0.122131635601466	MDG _ 1978
1693	1693	MDV	33	1978	FALSE	FALSE	FALSE	93	0.201471589155238	0.228230183084545	MDV _ 1978
1694	1694	MEX	33	1978	FALSE	FALSE	FALSE	87	0.236394774173101	0.135366166778473	MEX _ 1978
1695	1695	MEX	33	1978	FALSE	FALSE	FALSE	87	0.347640591299827	0.286472112780642	MEX _ 1978
1696	1696	MEX	33	1978	FALSE	FALSE	FALSE	88	0.468175741335399	0.267753570695462	MEX _ 1978
1697	1697	MLI	33	1978	FALSE	FALSE	TRUE	86	0.132533312546751	-0.0528315798633954	MLI _ 1978
1698	1698	MMR	33	1978	FALSE	FALSE	FALSE	91	0.12643503273806	-0.111534812460048	MMR _ 1978
1699	1699	MMR	33	1978	FALSE	FALSE	FALSE	92	0.272197822847236	0.223824005060833	MMR _ 1978
1700	1700	MMR	33	1978	FALSE	FALSE	FALSE	93	0.366942123136388	0.29484505858437	MMR _ 1978
1701	1701	MMR	33	1978	FALSE	FALSE	FALSE	92	0.375209343276592	0.400646694549867	MMR _ 1978
1702	1702	MNG	33	1978	FALSE	FALSE	FALSE	93	0.0574589115048125	0.049842832976332	MNG _ 1978
1703	1703	MOZ	33	1978	FALSE	FALSE	FALSE	92	0.175128576421693	0.073043458365025	MOZ _ 1978
1704	1704	MOZ	33	1978	FALSE	FALSE	FALSE	90	0.22641492597289	-0.0603723353669813	MOZ _ 1978
1705	1705	MOZ	33	1978	FALSE	FALSE	FALSE	94	0.21931177089547	0.151403405247899	MOZ _ 1978
1706	1706	MOZ	33	1978	FALSE	FALSE	FALSE	89	0.294098050569893	-0.0302860787803197	MOZ _ 1978
1707	1707	MOZ	33	1978	FALSE	FALSE	FALSE	91	0.0447730147666217	0.482636332469308	MOZ _ 1978
1708	1708	MRT	33	1978	FALSE	FALSE	FALSE	89	0.253218208912612	0.0833987027756959	MRT _ 1978
1709	1709	MRT	33	1978	FALSE	FALSE	FALSE	83	0.291765059591724	0.110641404052975	MRT _ 1978
1710	1710	MYS	33	1978	FALSE	FALSE	FALSE	85	0.130142534339202	0.395007663121016	MYS _ 1978
1711	1711	MYS	33	1978	FALSE	FALSE	FALSE	87	0.201928324997169	0.155867921584483	MYS _ 1978
1712	1712	MYS	33	1978	FALSE	FALSE	FALSE	91	0.24679936250518	0.0668154649939621	MYS _ 1978
1713	1713	NER	33	1978	FALSE	FALSE	FALSE	87	0.383595116491928	0.256454863813031	NER _ 1978
1714	1714	NER	33	1978	FALSE	FALSE	TRUE	87	0.227729942011393	-0.131856885325374	NER _ 1978
1715	1715	NER	33	1978	FALSE	FALSE	FALSE	83	0.110464872691622	0.0546504245578895	NER _ 1978
1716	1716	NGA	33	1978	FALSE	FALSE	FALSE	87	0.220301002426423	0.141613385805098	NGA _ 1978
1717	1717	NGA	33	1978	FALSE	FALSE	FALSE	90	0.148314785287932	0.0812898757505272	NGA _ 1978
1718	1718	NGA	33	1978	FALSE	FALSE	FALSE	89	0.0901359845230978	0.0881630302718324	NGA _ 1978
1719	1719	NGA	33	1978	FALSE	FALSE	FALSE	90	0.227167502639714	0.037250164266187	NGA _ 1978
1720	1720	NGA	33	1978	FALSE	FALSE	FALSE	85	0.272461546126508	0.278609000761501	NGA _ 1978
1721	1721	NGA	33	1978	FALSE	FALSE	FALSE	94	0.178199962986427	0.0729512589768287	NGA _ 1978
1722	1722	NGA	33	1978	FALSE	FALSE	FALSE	98	0.175060119719444	0.303929538493225	NGA _ 1978
1723	1723	NGA	33	1978	FALSE	FALSE	FALSE	92	0.385425452750675	-0.0852983685063255	NGA _ 1978
1724	1724	NIC	33	1978	FALSE	FALSE	FALSE	94	0.452415813528219	0.315304486504903	NIC _ 1978
1725	1725	NLD	33	1978	FALSE	FALSE	FALSE	89	0.344308962915666	-0.106227953219397	NLD _ 1978
1726	1726	NLD	33	1978	TRUE	FALSE	FALSE	86	0.257089953756246	0.0395996005496525	NLD _ 1978
1727	1727	NLD	33	1978	FALSE	TRUE	FALSE	86	0.249757221201157	0.0249005850878263	NLD _ 1978
1728	1728	NOR	33	1978	FALSE	FALSE	FALSE	88	0.367012124453879	-0.0106034207500171	NOR _ 1978
1729	1729	NOR	33	1978	FALSE	FALSE	FALSE	87	0.132391426238845	0.214224494585539	NOR _ 1978
1730	1730	NPL	33	1978	FALSE	FALSE	FALSE	92	0.373233701915699	0.247679388975482	NPL _ 1978
1731	1731	NPL	33	1978	FALSE	FALSE	FALSE	91	0.269886821708909	0.113681426676926	NPL _ 1978
1732	1732	NPL	33	1978	TRUE	FALSE	FALSE	96	0.103075296564363	-0.0513338228339342	NPL _ 1978
1733	1733	NPL	33	1978	TRUE	FALSE	FALSE	91	0.132382539496646	0.203220227275006	NPL _ 1978
1734	1734	NPL	33	1978	FALSE	FALSE	FALSE	91	0.151244790942979	0.141276851733231	NPL _ 1978
1735	1735	NPL	33	1978	FALSE	FALSE	FALSE	91	0.262336221469986	0.284250175655002	NPL _ 1978
1736	1736	NPL	33	1978	FALSE	FALSE	FALSE	93	0.267735153849087	0.383932696390525	NPL _ 1978
1737	1737	NZL	33	1978	TRUE	FALSE	FALSE	89	0.125367613243776	-0.0274045913752518	NZL _ 1978
1738	1738	PAK	33	1978	FALSE	FALSE	FALSE	87	0.237324107064533	0.127789030809125	PAK _ 1978
1739	1739	PAK	33	1978	TRUE	FALSE	FALSE	82	0.202443758732923	0.189294499213634	PAK _ 1978
1740	1740	PAK	33	1978	FALSE	FALSE	FALSE	85	0.448041930564948	-0.0676380366886234	PAK _ 1978
1741	1741	PAK	33	1978	FALSE	FALSE	FALSE	94	0.251827622467684	0.270320505134933	PAK _ 1978
1742	1742	PAK	33	1978	FALSE	FALSE	FALSE	51	NA	0.196039211763921	PAK _ 1978
1743	1743	PAN	33	1978	FALSE	FALSE	FALSE	89	0.17554379715566	-0.267522257855248	PAN _ 1978
1744	1744	PAN	33	1978	FALSE	FALSE	FALSE	93	0.532766893580744	0.130989711369467	PAN _ 1978
1745	1745	PER	33	1978	FALSE	FALSE	FALSE	94	0.328157555447173	0.0874305319045605	PER _ 1978
1746	1746	PER	33	1978	FALSE	FALSE	FALSE	88	0.12146201244688	0.131249281037141	PER _ 1978
1747	1747	PER	33	1978	FALSE	TRUE	FALSE	93	0.140336157176852	0.015530453968359	PER _ 1978
1748	1748	PHL	33	1978	FALSE	FALSE	FALSE	89	0.168197257551163	0.0279865712374318	PHL _ 1978
1749	1749	PHL	33	1978	FALSE	FALSE	FALSE	88	0.152238155897255	0.1008561832889	PHL _ 1978
1750	1750	PHL	33	1978	FALSE	FALSE	FALSE	88	0.122133189300464	0.0464786253885885	PHL _ 1978
1751	1751	PNG	33	1978	FALSE	FALSE	FALSE	87	0.236555016182704	0.0778662613448576	PNG _ 1978
1752	1752	PNG	33	1978	FALSE	FALSE	FALSE	89	0.299957274119853	-0.0273972894509578	PNG _ 1978
1753	1753	PNG	33	1978	FALSE	FALSE	FALSE	91	0.373194571672395	-0.111231720903494	PNG _ 1978
1754	1754	PNG	33	1978	FALSE	FALSE	FALSE	89	0.313891453693803	0.441581240660557	PNG _ 1978
1755	1755	POL	33	1978	FALSE	FALSE	FALSE	89	0.168227112054696	0.255547060708747	POL _ 1978
1756	1756	PRT	33	1978	FALSE	FALSE	FALSE	90	0.533162463358531	0.22337270163687	PRT _ 1978
1757	1757	PRT	33	1978	FALSE	FALSE	FALSE	89	0.227271952742535	0.254871974597928	PRT _ 1978
1758	1758	PRT	33	1978	FALSE	FALSE	FALSE	90	0.442903207198045	0.406228885496606	PRT _ 1978
1759	1759	QAT	33	1978	FALSE	FALSE	FALSE	95	0.482068844448178	0.0251627738466921	QAT _ 1978
1760	1760	QAT	33	1978	FALSE	FALSE	FALSE	89	0.357386753306494	-0.0215069255030795	QAT _ 1978
1761	1761	ROU	33	1978	FALSE	FALSE	FALSE	88	0.348288983059799	0.349753412187199	ROU _ 1978
1762	1762	ROU	33	1978	FALSE	FALSE	FALSE	93	0.160149065372548	0.382489790950364	ROU _ 1978
1763	1763	ROU	33	1978	FALSE	FALSE	FALSE	92	0.394061061110407	0.262853930801347	ROU _ 1978
1764	1764	RWA	33	1978	FALSE	FALSE	FALSE	89	0.219597045058111	0.0327732674128263	RWA _ 1978
1765	1765	RWA	33	1978	FALSE	FALSE	FALSE	87	0.22404186036776	-0.0374269197399304	RWA _ 1978
1766	1766	SDN	33	1978	FALSE	FALSE	FALSE	91	0.261417302377434	0.253036094423056	SDN _ 1978
1767	1767	SDN	33	1978	FALSE	FALSE	FALSE	92	0.204157359155102	-0.180987814819263	SDN _ 1978
1768	1768	SDN	33	1978	FALSE	FALSE	FALSE	85	0.179441658713732	-0.225013866335037	SDN _ 1978
1769	1769	SDN	33	1978	FALSE	FALSE	FALSE	89	0.181896626090979	-0.100028740148689	SDN _ 1978
1770	1770	SDN	33	1978	FALSE	FALSE	TRUE	97	0.303177730794454	0.444070689994291	SDN _ 1978
1771	1771	SDN	33	1978	FALSE	FALSE	TRUE	97	0.269205363936532	0.48391769430737	SDN _ 1978
1772	1772	SDN	33	1978	FALSE	FALSE	TRUE	96	0.211505287795786	0.377221017140319	SDN _ 1978
1773	1773	SEN	33	1978	FALSE	FALSE	FALSE	85	0.0689531903785486	0.00830555741229722	SEN _ 1978
1774	1774	SEN	33	1978	FALSE	FALSE	FALSE	87	0.482329190805904	0.161759317318014	SEN _ 1978
1775	1775	SEN	33	1978	FALSE	FALSE	FALSE	83	NA	0.603703429943297	SEN _ 1978
1776	1776	SEN	33	1978	FALSE	FALSE	FALSE	88	0.131018040646587	0.00338866329178641	SEN _ 1978
1777	1777	SLE	33	1978	FALSE	FALSE	FALSE	88	0.177736514833778	0.164678246006466	SLE _ 1978
1778	1778	SLE	33	1978	FALSE	FALSE	FALSE	92	0.238760083357835	0.172837792647677	SLE _ 1978
1779	1779	SLE	33	1978	FALSE	FALSE	FALSE	90	0.308727484091888	0.335021026216903	SLE _ 1978
1780	1780	SLV	33	1978	FALSE	FALSE	FALSE	76	0.171665866513408	-0.00982066572461657	SLV _ 1978
1781	1781	SOM	33	1978	FALSE	FALSE	FALSE	93	0.242416945752199	0.159138517965475	SOM _ 1978
1782	1782	SOM	33	1978	FALSE	FALSE	FALSE	93	0.301177417837256	0.385661695065335	SOM _ 1978
1783	1783	STP	33	1978	FALSE	FALSE	FALSE	84	0.211436455580922	0.222474626545764	STP _ 1978
1784	1784	SUR	33	1978	FALSE	FALSE	FALSE	94	0.196838160064715	-0.0279243434130179	SUR _ 1978
1785	1785	SUR	33	1978	FALSE	FALSE	FALSE	90	0.132497379429012	-0.0996618832390947	SUR _ 1978
1786	1786	SUR	33	1978	FALSE	FALSE	FALSE	91	0.457733359484694	0.134875201263305	SUR _ 1978
1787	1787	SUR	33	1978	FALSE	FALSE	FALSE	95	0.38309480254212	0.0138584774085697	SUR _ 1978
1788	1788	SUR	33	1978	FALSE	FALSE	FALSE	93	0.194278517678014	0.203781689569583	SUR _ 1978
1789	1789	SUR	33	1978	FALSE	FALSE	TRUE	90	0.112969526615336	-0.0470089264123494	SUR _ 1978
1790	1790	SUR	33	1978	FALSE	FALSE	FALSE	76	0.346621249611246	0.0947883771411351	SUR _ 1978
1791	1791	SWE	33	1978	FALSE	FALSE	FALSE	84	0.364843896716462	0.157128976695751	SWE _ 1978
1792	1792	SYC	33	1978	FALSE	FALSE	FALSE	93	0.174996702625582	0.0539536213081676	SYC _ 1978
1793	1793	SYC	33	1978	FALSE	FALSE	FALSE	91	0.166435819104695	0.0592740796692405	SYC _ 1978
1794	1794	SYC	33	1978	FALSE	FALSE	FALSE	92	0.167897182477922	0.138570586879303	SYC _ 1978
1795	1795	SYC	33	1978	FALSE	FALSE	FALSE	93	0.105455958134302	0.13784247802743	SYC _ 1978
1796	1796	SYC	33	1978	TRUE	FALSE	FALSE	93	0.717835826714015	0.00582434101026439	SYC _ 1978
1797	1797	SYC	33	1978	TRUE	FALSE	FALSE	93	0.717835826714015	0.00582434101026439	SYC _ 1978
1798	1798	SYC	33	1978	FALSE	FALSE	FALSE	93	0.191257502959281	0.236367359778066	SYC _ 1978
1799	1799	SYC	33	1978	FALSE	FALSE	FALSE	93	0.210745330715089	0.236015391272921	SYC _ 1978
1800	1800	SYC	33	1978	FALSE	FALSE	FALSE	90	0.415675731147159	0.116704056654707	SYC _ 1978
1801	1801	SYR	33	1978	FALSE	FALSE	FALSE	93	0.317656742100017	-0.0391903877788118	SYR _ 1978
1802	1802	SYR	33	1978	FALSE	FALSE	FALSE	92	0.162098692030985	-0.0190692626090221	SYR _ 1978
1803	1803	TCD	33	1978	FALSE	FALSE	FALSE	83	0.304193742145994	0.310217461274496	TCD _ 1978
1804	1804	TCD	33	1978	FALSE	FALSE	FALSE	83	0.301767150393102	0.359501919935634	TCD _ 1978
1805	1805	TCD	33	1978	FALSE	FALSE	FALSE	90	0.175922578606213	0.152506615545574	TCD _ 1978
1806	1806	TCD	33	1978	FALSE	FALSE	FALSE	91	0.312981846508473	0.102069894575137	TCD _ 1978
1807	1807	TCD	33	1978	FALSE	FALSE	FALSE	93	0.215839981735557	0.153882634932541	TCD _ 1978
1808	1808	TGO	33	1978	FALSE	FALSE	FALSE	91	0.267332224729298	0.27573860813925	TGO _ 1978
1809	1809	TGO	33	1978	FALSE	FALSE	FALSE	73	0.52415388843608	0.508245123676523	TGO _ 1978
1810	1810	TGO	33	1978	FALSE	FALSE	FALSE	76	0.186907357733344	0.135464660222826	TGO _ 1978
1811	1811	THA	33	1978	FALSE	FALSE	FALSE	92	0.112637202163883	0.134476867253008	THA _ 1978
1812	1812	THA	33	1978	FALSE	FALSE	FALSE	90	0.265187078144587	0.269442066781003	THA _ 1978
1813	1813	TTO	33	1978	FALSE	FALSE	FALSE	90	0.266986522720672	0.312751909151527	TTO _ 1978
1814	1814	TTO	33	1978	FALSE	FALSE	FALSE	90	0.183741116781181	0.197945175441211	TTO _ 1978
1815	1815	TTO	33	1978	FALSE	FALSE	FALSE	92	0.265770477322122	0.220620004493562	TTO _ 1978
1816	1816	TTO	33	1978	FALSE	FALSE	FALSE	89	0.427149956740873	0.273056136789686	TTO _ 1978
1817	1817	TTO	33	1978	FALSE	FALSE	FALSE	89	0.458304073934639	0.226096360742426	TTO _ 1978
1818	1818	TTO	33	1978	FALSE	FALSE	FALSE	96	0.415533761526878	-0.0137294712988978	TTO _ 1978
1819	1819	TTO	33	1978	FALSE	FALSE	FALSE	93	0.247609073003577	-0.00661277458815441	TTO _ 1978
1820	1820	TTO	33	1978	FALSE	FALSE	FALSE	92	0.465144734941868	-0.101070784371089	TTO _ 1978
1821	1821	TUN	33	1978	FALSE	FALSE	FALSE	87	0.377402968779229	0.336591455021161	TUN _ 1978
1822	1822	TUN	33	1978	FALSE	FALSE	FALSE	93	0.23046868065844	0.177522433481281	TUN _ 1978
1823	1823	TUN	33	1978	FALSE	TRUE	FALSE	90	0.238549991308605	0.277101318338729	TUN _ 1978
1824	1824	TUN	33	1978	FALSE	FALSE	FALSE	94	0.555746535645787	0.135652172729368	TUN _ 1978
1825	1825	TUN	33	1978	FALSE	FALSE	FALSE	93	0.355121096511696	0.15446520852594	TUN _ 1978
1826	1826	TUN	33	1978	FALSE	FALSE	FALSE	92	0.487624556636364	0.266473208268856	TUN _ 1978
1827	1827	TUN	33	1978	FALSE	FALSE	FALSE	91	0.301154403465864	0.436082192496534	TUN _ 1978
1828	1828	TUN	33	1978	FALSE	FALSE	FALSE	93	0.19932079789849	0.181014695599624	TUN _ 1978
1829	1829	TUN	33	1978	FALSE	FALSE	FALSE	90	0.334826700948109	0.369740747228289	TUN _ 1978
1830	1830	TUR	33	1978	FALSE	FALSE	FALSE	90	0.207795706012695	0.305197990324708	TUR _ 1978
1831	1831	TUR	33	1978	FALSE	FALSE	FALSE	88	0.247721897663366	0.184788735073614	TUR _ 1978
1832	1832	TUR	33	1978	FALSE	FALSE	FALSE	84	0.193355627478676	0.0369331593683467	TUR _ 1978
1833	1833	TUR	33	1978	FALSE	FALSE	FALSE	88	0.246711778540043	-0.174656138734689	TUR _ 1978
1834	1834	TUR	33	1978	FALSE	FALSE	FALSE	96	0.242822187195339	0.0952146099552737	TUR _ 1978
1835	1835	TUR	33	1978	FALSE	FALSE	FALSE	94	0.118435105869657	-0.151885559436499	TUR _ 1978
1836	1836	TUR	33	1978	TRUE	FALSE	FALSE	93	0.0771453167194017	0.0202874153032427	TUR _ 1978
1837	1837	TUR	33	1978	FALSE	FALSE	FALSE	97	0.267530169961319	0.116853617906818	TUR _ 1978
1838	1838	TUR	33	1978	FALSE	FALSE	FALSE	90	0.26302431261243	0.155693912077528	TUR _ 1978
1839	1839	TUR	33	1978	FALSE	FALSE	FALSE	95	0.155640111837805	0.0916086796111497	TUR _ 1978
1840	1840	TUR	33	1978	FALSE	FALSE	FALSE	93	0.257432470337969	0.293605652112488	TUR _ 1978
1841	1841	TUR	33	1978	FALSE	FALSE	FALSE	92	0.294284702512829	0.274774283660919	TUR _ 1978
1842	1842	TUR	33	1978	FALSE	FALSE	FALSE	89	0.0926148997902112	0.155785646455831	TUR _ 1978
1843	1843	TUR	33	1978	FALSE	FALSE	FALSE	89	0.137991865667154	0.19060239375694	TUR _ 1978
1844	1844	TZA	33	1978	FALSE	FALSE	FALSE	94	0.137948040580832	-0.005391959814186	TZA _ 1978
1845	1845	TZA	33	1978	FALSE	FALSE	FALSE	93	0.284123013671849	0.0991105529277495	TZA _ 1978
1846	1846	TZA	33	1978	FALSE	FALSE	FALSE	89	0.169175168850844	0.0338943050085011	TZA _ 1978
1847	1847	TZA	33	1978	FALSE	FALSE	FALSE	87	0.221561737618245	0.0123979389883484	TZA _ 1978
1848	1848	TZA	33	1978	FALSE	FALSE	FALSE	96	0.168607316179891	0.214007098102841	TZA _ 1978
1849	1849	TZA	33	1978	FALSE	FALSE	FALSE	97	0.354393803686564	0.0253972689945109	TZA _ 1978
1850	1850	TZA	33	1978	FALSE	FALSE	FALSE	94	0.291099518013587	0.11610633518646	TZA _ 1978
1851	1851	TZA	33	1978	FALSE	FALSE	FALSE	97	0.204666714521974	-0.0523857380625973	TZA _ 1978
1852	1852	UGA	33	1978	FALSE	FALSE	FALSE	93	0.428477106454402	-0.000153664532260658	UGA _ 1978
1853	1853	UGA	33	1978	FALSE	FALSE	FALSE	95	0.325656947372867	0.0257861999866634	UGA _ 1978
1854	1854	UGA	33	1978	FALSE	FALSE	FALSE	95	0.22601933523439	0.0940191468109386	UGA _ 1978
1855	1855	UGA	33	1978	FALSE	FALSE	FALSE	89	0.0835296031272167	0.0925959203211315	UGA _ 1978
1856	1856	URY	33	1978	FALSE	FALSE	FALSE	89	0.275620060187577	0.149035354713488	URY _ 1978
1857	1857	URY	33	1978	FALSE	FALSE	FALSE	89	0.30597037654739	0.290474275857831	URY _ 1978
1858	1858	USA	33	1978	FALSE	FALSE	FALSE	92	0.417494739883992	0.350326998586409	USA _ 1978
1859	1859	USA	33	1978	TRUE	FALSE	FALSE	88	0.318318824393761	0.339506435203923	USA _ 1978
1860	1860	USA	33	1978	FALSE	TRUE	FALSE	94	0.199966143799501	0.0518957193501039	USA _ 1978
1861	1861	USA	33	1978	FALSE	FALSE	FALSE	93	0.216102435488267	0.028026448839673	USA _ 1978
1862	1862	USA	33	1978	FALSE	TRUE	FALSE	91	0.193763329317821	0.0216679270348337	USA _ 1978
1863	1863	USA	33	1978	TRUE	FALSE	FALSE	90	0.170766354842618	0.0597086351153991	USA _ 1978
1864	1864	USA	33	1978	FALSE	FALSE	TRUE	86	0.278468777199663	0.119801839816373	USA _ 1978
1865	1865	USA	33	1978	FALSE	FALSE	FALSE	89	0.302647521578679	0.180960895978642	USA _ 1978
1866	1866	VEN	33	1978	FALSE	FALSE	FALSE	89	0.203530684271123	0.15672811472637	VEN _ 1978
1867	1867	VEN	33	1978	FALSE	FALSE	FALSE	90	0.443893035640386	0.253482198819829	VEN _ 1978
1868	1868	VEN	33	1978	FALSE	FALSE	FALSE	88	0.2604986283637	0.141227894125239	VEN _ 1978
1869	1869	VNM	33	1978	FALSE	FALSE	FALSE	91	0.605966734712473	0.479053453023605	VNM _ 1978
1870	1870	VNM	33	1978	FALSE	FALSE	FALSE	92	0.367087070717426	0.260266438582626	VNM _ 1978
1871	1871	VNM	33	1978	FALSE	FALSE	TRUE	93	0.28090187615497	0.108646917484717	VNM _ 1978
1872	1872	VNM	33	1978	FALSE	TRUE	FALSE	93	0.286388714817776	0.115968251328698	VNM _ 1978
1873	1873	VNM	33	1978	FALSE	FALSE	FALSE	92	0.297360929607999	0.130366792850235	VNM _ 1978
1874	1874	WSM	33	1978	FALSE	FALSE	FALSE	87	0.342305825687448	0.369706438066632	WSM _ 1978
1875	1875	WSM	33	1978	FALSE	FALSE	FALSE	89	0.139344564698836	0.0288458933167271	WSM _ 1978
1876	1876	WSM	33	1978	FALSE	FALSE	FALSE	88	0.374228511917516	0.101563008186441	WSM _ 1978
1877	1877	YDYE	33	1978	FALSE	FALSE	FALSE	87	0.398304425883238	0.457680788600707	YDYE _ 1978
1878	1878	YDYE	33	1978	FALSE	FALSE	FALSE	87	0.229249008120642	0.0487422188095532	YDYE _ 1978
1879	1879	YDYE	33	1978	FALSE	FALSE	FALSE	97	0.139049760526106	-0.104021899314053	YDYE _ 1978
1880	1880	YDYE	33	1978	FALSE	FALSE	FALSE	92	0.291984630182091	-0.025854588025917	YDYE _ 1978
1881	1881	YDYE	33	1978	FALSE	FALSE	FALSE	88	0.258833011578245	0.274895251554713	YDYE _ 1978
1882	1882	YEM	33	1978	FALSE	FALSE	FALSE	85	0.116291107026273	0.112172978272502	YEM _ 1978
1883	1883	YEM	33	1978	FALSE	FALSE	FALSE	84	0.213087112606594	0.198718619700447	YEM _ 1978
1884	1884	YUG	33	1978	FALSE	FALSE	FALSE	91	0.150902698271513	-0.179721810104142	YUG _ 1978
1885	1885	YUG	33	1978	FALSE	FALSE	FALSE	90	0.047384202866261	0.0444850564080303	YUG _ 1978
1886	1886	YUG	33	1978	FALSE	FALSE	FALSE	92	0.5345869213114	0.0529700367100024	YUG _ 1978
1887	1887	YUG	33	1978	FALSE	FALSE	FALSE	92	0.148085205457494	0.171800681913263	YUG _ 1978
1888	1888	ZMB	33	1978	FALSE	FALSE	FALSE	91	0.600122280821143	0.192339010388895	ZMB _ 1978
1889	1889	ZMB	33	1978	FALSE	FALSE	TRUE	91	0.159867656609993	0.0825045522004643	ZMB _ 1978
1890	1890	ZMB	33	1978	FALSE	FALSE	FALSE	99	0.148403682268627	0.206615276437158	ZMB _ 1978
1891	1891	ZMB	33	1978	FALSE	FALSE	FALSE	93	0.171072671659705	0.224714349884572	ZMB _ 1978
1892	1892	ZMB	33	1978	FALSE	FALSE	FALSE	91	0.31908139504898	0.377425517054845	ZMB _ 1978
1893	1893	AFG	34	1979	FALSE	FALSE	FALSE	95	0.435087866948871	0.160985695632333	AFG _ 1979
1894	1894	ARE	34	1979	FALSE	FALSE	FALSE	89	0.463121711709728	0.43422221882859	ARE _ 1979
1895	1895	AUS	34	1979	FALSE	FALSE	FALSE	90	0.434189967708204	-0.0664192630587285	AUS _ 1979
1896	1896	AUS	34	1979	FALSE	FALSE	FALSE	92	0.455833839167603	0.48650952051173	AUS _ 1979
1897	1897	AUS	34	1979	FALSE	FALSE	FALSE	85	0.245579647474181	0.0543166270217392	AUS _ 1979
1898	1898	AUS	34	1979	TRUE	FALSE	FALSE	89	0.15591283420923	0.180967357813916	AUS _ 1979
1899	1899	AUS	34	1979	FALSE	FALSE	FALSE	85	0.269593727312513	0.0479606417376315	AUS _ 1979
1900	1900	AUS	34	1979	FALSE	FALSE	FALSE	90	0.335451290340147	-0.231306855343426	AUS _ 1979
1901	1901	AUT	34	1979	FALSE	FALSE	FALSE	88	0.291378734807782	0.382100961820011	AUT _ 1979
1902	1902	BDI	34	1979	FALSE	FALSE	FALSE	89	0.331735967000748	0.0973318397879756	BDI _ 1979
1903	1903	BEL	34	1979	FALSE	FALSE	FALSE	85	0.250177328513004	0.224833609433895	BEL _ 1979
1904	1904	BEL	34	1979	FALSE	FALSE	FALSE	86	0.377507243206411	0.281429918745999	BEL _ 1979
1905	1905	BEL	34	1979	TRUE	FALSE	FALSE	89	0.214485716890995	0.0986607633360357	BEL _ 1979
1906	1906	BEL	34	1979	FALSE	FALSE	FALSE	84	0.129484660869079	0.306966000514807	BEL _ 1979
1907	1907	BEL	34	1979	FALSE	FALSE	FALSE	84	0.129635887144411	0.158527887066393	BEL _ 1979
1908	1908	BEN	34	1979	FALSE	FALSE	FALSE	91	0.165350159294196	0.13528785929008	BEN _ 1979
1909	1909	BEN	34	1979	FALSE	FALSE	FALSE	85	0.285572337071903	0.245371529564223	BEN _ 1979
1910	1910	BEN	34	1979	FALSE	FALSE	FALSE	95	0.221789859411077	0.172922129390682	BEN _ 1979
1911	1911	BEN	34	1979	FALSE	FALSE	FALSE	90	0.56503424154369	-0.236706705553347	BEN _ 1979
1912	1912	BFA	34	1979	FALSE	FALSE	FALSE	90	0.284793134597012	0.31138832545367	BFA _ 1979
1913	1913	BFA	34	1979	FALSE	FALSE	FALSE	88	0.64931771770295	-0.067307702689708	BFA _ 1979
1914	1914	BGD	34	1979	FALSE	FALSE	TRUE	80	0.157767889403826	-0.174614889679013	BGD _ 1979
1915	1915	BGD	34	1979	TRUE	FALSE	FALSE	85	0.38075192028159	-0.349024063773772	BGD _ 1979
1916	1916	BGD	34	1979	FALSE	FALSE	FALSE	93	0.278979557541223	-0.101726660780673	BGD _ 1979
1917	1917	BGD	34	1979	FALSE	FALSE	FALSE	92	0.318009183327745	0.09084736308907	BGD _ 1979
1918	1918	BGD	34	1979	FALSE	FALSE	FALSE	95	0.167825144910387	0.239021143591123	BGD _ 1979
1919	1919	BGD	34	1979	TRUE	FALSE	FALSE	92	0.142752635189309	0.0211659905651216	BGD _ 1979
1920	1920	BHR	34	1979	FALSE	FALSE	FALSE	92	0.307647012977768	0.32686621797876	BHR _ 1979
1921	1921	BHR	34	1979	FALSE	FALSE	FALSE	94	0.404544406130689	0.203645078245643	BHR _ 1979
1922	1922	BLR	34	1979	FALSE	FALSE	FALSE	92	0.22548361791019	0.00675653627972328	BLR _ 1979
1923	1923	BOL	34	1979	FALSE	FALSE	FALSE	91	0.326725932985706	-0.000120614993010811	BOL _ 1979
1924	1924	BOL	34	1979	FALSE	FALSE	FALSE	96	0.244139859189415	0.194679099542393	BOL _ 1979
1925	1925	BRA	34	1979	TRUE	FALSE	FALSE	91	0.214630126409638	-0.029128460409497	BRA _ 1979
1926	1926	BRA	34	1979	FALSE	FALSE	FALSE	91	0.249040729580341	-0.0150125945575	BRA _ 1979
1927	1927	BRA	34	1979	FALSE	FALSE	FALSE	91	0.249040729580341	-0.0150125945575	BRA _ 1979
1928	1928	BRA	34	1979	TRUE	FALSE	FALSE	90	0.240264373106341	0.342147836120143	BRA _ 1979
1929	1929	BRB	34	1979	FALSE	FALSE	FALSE	91	0.183342894753179	0.221368102478461	BRB _ 1979
1930	1930	BTN	34	1979	FALSE	FALSE	FALSE	94	0.124040860096804	0.0413965978664574	BTN _ 1979
1931	1931	BWA	34	1979	FALSE	FALSE	FALSE	94	0.368756606233417	0.182278787418038	BWA _ 1979
1932	1932	BWA	34	1979	FALSE	FALSE	FALSE	91	0.24938335611523	0.330088372563062	BWA _ 1979
1933	1933	CAF	34	1979	FALSE	FALSE	FALSE	87	0.447056910181583	0.233842183644963	CAF _ 1979
1934	1934	CAF	34	1979	FALSE	FALSE	FALSE	89	0.284713562100652	-0.0472641965817579	CAF _ 1979
1935	1935	CHL	34	1979	FALSE	FALSE	FALSE	93	0.241773675626097	0.0818787161361568	CHL _ 1979
1936	1936	CHN	34	1979	FALSE	FALSE	FALSE	97	0.349676496254626	0.110345040072585	CHN _ 1979
1937	1937	CHN	34	1979	FALSE	FALSE	FALSE	95	0.241094791261253	-0.00540510914181594	CHN _ 1979
1938	1938	CHN	34	1979	FALSE	FALSE	FALSE	91	0.344889583478328	-0.253178838798976	CHN _ 1979
1939	1939	CHN	34	1979	FALSE	FALSE	FALSE	89	0.370665311638488	0.25577962965775	CHN _ 1979
1940	1940	CHN	34	1979	FALSE	FALSE	FALSE	92	0.639523845392035	0.0294832758706326	CHN _ 1979
1941	1941	CHN	34	1979	FALSE	FALSE	FALSE	93	0.222573827365131	0.217950477809405	CHN _ 1979
1942	1942	CHN	34	1979	FALSE	FALSE	FALSE	90	0.339534256636578	0.301646084609592	CHN _ 1979
1943	1943	CHN	34	1979	FALSE	FALSE	FALSE	95	0.344289560984227	0.761944622394542	CHN _ 1979
1944	1944	CIV	34	1979	FALSE	FALSE	FALSE	87	0.32403249107031	0.0599922057283292	CIV _ 1979
1945	1945	CIV	34	1979	FALSE	TRUE	FALSE	88	0.254184638705858	-0.0114703030720736	CIV _ 1979
1946	1946	CMR	34	1979	FALSE	FALSE	FALSE	84	0.365245747582495	0.104813991196258	CMR _ 1979
1947	1947	CMR	34	1979	TRUE	FALSE	FALSE	85	0.283124697827143	0.221493118231041	CMR _ 1979
1948	1948	CMR	34	1979	FALSE	FALSE	FALSE	87	0.209994678210804	0.231203753118173	CMR _ 1979
1949	1949	COD	34	1979	FALSE	FALSE	FALSE	87	0.358918025026228	0.360336124348055	COD _ 1979
1950	1950	COD	34	1979	FALSE	FALSE	FALSE	86	0.191091601983619	0.201880982470387	COD _ 1979
1951	1951	COD	34	1979	FALSE	FALSE	FALSE	87	0.260407253767853	0.127622658749128	COD _ 1979
1952	1952	COG	34	1979	FALSE	FALSE	FALSE	95	0.0637187143126485	0.0164028100856053	COG _ 1979
1953	1953	COG	34	1979	FALSE	FALSE	FALSE	89	0.332427398282368	0.239226691323428	COG _ 1979
1954	1954	COL	34	1979	FALSE	FALSE	FALSE	93	0.204132087056419	0.0824912879865191	COL _ 1979
1955	1955	COL	34	1979	FALSE	FALSE	FALSE	94	0.170326813344538	0.0825298202864277	COL _ 1979
1956	1956	COL	34	1979	FALSE	FALSE	FALSE	93	0.328724871260945	0.311540418980898	COL _ 1979
1957	1957	COL	34	1979	FALSE	FALSE	FALSE	94	0.175523019526276	0.0687552743644613	COL _ 1979
1958	1958	COL	34	1979	FALSE	FALSE	FALSE	97	NA	0.301760880277712	COL _ 1979
1959	1959	COM	34	1979	FALSE	FALSE	FALSE	93	0.294724950749252	0.443309317480339	COM _ 1979
1960	1960	CPV	34	1979	FALSE	FALSE	FALSE	88	0.30364494215766	0.0621956259520434	CPV _ 1979
1961	1961	CRI	34	1979	FALSE	FALSE	FALSE	92	0.337226722191344	0.281378064842509	CRI _ 1979
1962	1962	CUB	34	1979	FALSE	FALSE	FALSE	88	0.240273198699877	0.0643587469708358	CUB _ 1979
1963	1963	CUB	34	1979	FALSE	FALSE	FALSE	87	0.155190765492001	-0.0597374867992788	CUB _ 1979
1964	1964	CUB	34	1979	FALSE	FALSE	FALSE	86	0.130508312430826	0.163172521586498	CUB _ 1979
1965	1965	CUB	34	1979	FALSE	FALSE	TRUE	87	0.181355931501856	0.0719053998561078	CUB _ 1979
1966	1966	CUB	34	1979	FALSE	FALSE	FALSE	91	0.222786749139895	-0.0723715066874197	CUB _ 1979
1967	1967	CUB	34	1979	TRUE	FALSE	FALSE	90	0.208892271592185	-0.151891746367908	CUB _ 1979
1968	1968	CUB	34	1979	FALSE	FALSE	FALSE	87	0.216824394380006	-0.0128840241901233	CUB _ 1979
1969	1969	CUB	34	1979	TRUE	FALSE	FALSE	95	0.205180170604439	-0.166968225335061	CUB _ 1979
1970	1970	CUB	34	1979	FALSE	FALSE	TRUE	90	0.301123765083192	-0.0348892339859212	CUB _ 1979
1971	1971	CUB	34	1979	FALSE	FALSE	FALSE	84	0.186795598912907	0.0337339141551129	CUB _ 1979
1972	1972	CYP	34	1979	FALSE	FALSE	FALSE	89	0.498463338637356	-0.0271474308259896	CYP _ 1979
1973	1973	CYP	34	1979	FALSE	FALSE	FALSE	91	0.285810617161343	0.133792324473105	CYP _ 1979
1974	1974	CYP	34	1979	FALSE	FALSE	FALSE	93	0.40440941211396	-0.13563721273559	CYP _ 1979
1975	1975	CYP	34	1979	FALSE	FALSE	FALSE	91	0.500752539323351	0.11029836443916	CYP _ 1979
1976	1976	DJI	34	1979	FALSE	FALSE	FALSE	87	0.247093914022532	0.263089344980488	DJI _ 1979
1977	1977	DMA	34	1979	FALSE	FALSE	FALSE	87	0.458519017039077	0.0170462787788517	DMA _ 1979
1978	1978	DMA	34	1979	FALSE	FALSE	FALSE	82	0.296555329309679	0.134768525732103	DMA _ 1979
1979	1979	DMA	34	1979	FALSE	FALSE	FALSE	93	0.167886794030252	0.129561094449964	DMA _ 1979
1980	1980	DMA	34	1979	FALSE	FALSE	FALSE	82	0.0686163575799736	-0.0317082010982904	DMA _ 1979
1981	1981	DOM	34	1979	FALSE	FALSE	FALSE	95	0.206537712505877	0.274388532497997	DOM _ 1979
1982	1982	DZA	34	1979	FALSE	FALSE	FALSE	93	0.223947157862129	0.319773995543479	DZA _ 1979
1983	1983	DZA	34	1979	FALSE	FALSE	FALSE	93	0.223947157862129	0.319773995543479	DZA _ 1979
1984	1984	ECU	34	1979	FALSE	FALSE	FALSE	87	0.067187597373818	-0.0759736510591187	ECU _ 1979
1985	1985	ECU	34	1979	FALSE	FALSE	FALSE	91	0.27523722715695	0.113599288895302	ECU _ 1979
1986	1986	ECU	34	1979	FALSE	FALSE	FALSE	90	0.269291218211017	0.107024346139323	ECU _ 1979
1987	1987	ECU	34	1979	FALSE	FALSE	FALSE	91	0.0994349548646033	0.153817197789408	ECU _ 1979
1988	1988	ECU	34	1979	FALSE	FALSE	FALSE	92	0.26687539600399	0.0405780146165098	ECU _ 1979
1989	1989	EGY	34	1979	FALSE	FALSE	FALSE	90	NA	-0.200277585143997	EGY _ 1979
1990	1990	EGY	34	1979	FALSE	FALSE	FALSE	89	0.119759716049779	0.076610562810645	EGY _ 1979
1991	1991	EGY	34	1979	FALSE	FALSE	FALSE	95	0.155249477088696	0.237784514808611	EGY _ 1979
1992	1992	EGY	34	1979	FALSE	FALSE	FALSE	88	0.217234241742047	0.263639865893778	EGY _ 1979
1993	1993	ESP	34	1979	FALSE	FALSE	FALSE	92	0.282473958628835	0.279127238930568	ESP _ 1979
1994	1994	ESP	34	1979	FALSE	FALSE	FALSE	92	0.401727154646973	0.505949097846367	ESP _ 1979
1995	1995	ETH	34	1979	FALSE	FALSE	FALSE	94	0.482710737718225	0.408332371176648	ETH _ 1979
1996	1996	ETH	34	1979	FALSE	FALSE	FALSE	91	0.366266279620354	0.256846362722854	ETH _ 1979
1997	1997	FIN	34	1979	FALSE	FALSE	FALSE	91	0.7026208439964	0.00567344156918861	FIN _ 1979
1998	1998	FIN	34	1979	FALSE	FALSE	FALSE	92	0.465065479233779	0.23560822719516	FIN _ 1979
1999	1999	FIN	34	1979	FALSE	FALSE	FALSE	88	0.258140912765274	0.347040660725712	FIN _ 1979
[truncated: 9,984 more rows]
